# Supplementary material for: Loss of IL-10 signaling in macrophages limits bacterial killing driven by prostaglandin E2
Source: J Exp Med. 2019 Dec 5;217(2):e20180649. doi: 10.1084/jem.20180649 (PMC7041704; doi:10.1084/jem.20180649)
Supplement: Table S1 [file JEM_20180649_TableS1.xlsx]

## Sheet: shared LPS induced genes
Table S1. List of LPS-inducible genes that are shared between both WT and IL-10RB−/− Mφs
baseMean	log2FoldChange	lfcSE	stat	pvalue	padj	gene_id	gene_name	gene_biotype
549.075	15.7064	2.34254	6.70484	2.01627e-11	7.29966e-10	ENSG00000136688	IL36G	protein_coding
481.263	14.7306	4.32589	3.40523	0.000661084	0.00391509	ENSG00000067048	DDX3Y	protein_coding
2327.6	13.7671	1.16117	11.8562	1.99843e-32	8.71498e-30	ENSG00000102794	IRG1	protein_coding
3379.86	12.861	0.942768	13.6417	2.26222e-42	3.94613e-39	ENSG00000131203	IDO1	protein_coding
1883.09	12.3393	2.47055	4.99454	5.89762e-07	8.77917e-06	ENSG00000113302	IL12B	protein_coding
7083.82	11.7509	0.711209	16.5224	2.53151e-61	9.71492e-58	ENSG00000115009	CCL20	protein_coding
317.665	11.737	1.60158	7.3284	2.32912e-13	1.19815e-11	ENSG00000255398	HCAR3	protein_coding
19603.5	10.5283	0.751588	14.008	1.39221e-44	2.96819e-41	ENSG00000115008	IL1A	protein_coding
1042.19	10.4999	1.32906	7.90025	2.78351e-15	1.9855e-13	ENSG00000117090	SLAMF1	protein_coding
13.9638	10.3995	2.32943	4.46437	8.03045e-06	8.66151e-05	ENSG00000185897	FFAR3	protein_coding
139.05	9.67621	1.09892	8.80518	1.30644e-18	1.35502e-16	ENSG00000142224	IL19	protein_coding
117270	9.6463	0.957136	10.0783	6.89135e-24	1.36321e-21	ENSG00000125538	IL1B	protein_coding
11337	9.53652	0.651659	14.6342	1.69957e-48	4.07641e-45	ENSG00000136244	IL6	protein_coding
10.5087	9.52041	2.40106	3.96509	7.33682e-05	0.000600849	ENSG00000007908	SELE	protein_coding
4326.4	9.15885	0.442586	20.6939	3.92729e-95	3.76784e-91	ENSG00000123610	TNFAIP6	protein_coding
6320.07	9.088	0.750971	12.1017	1.03482e-33	5.2253e-31	ENSG00000169245	CXCL10	protein_coding
67.2103	9.03728	1.51917	5.94885	2.7004e-09	6.65151e-08	ENSG00000253831	ETV3L	protein_coding
11649.1	9.0029	0.696982	12.917	3.6109e-38	2.88692e-35	ENSG00000276085	CCL3L3	protein_coding
14683.4	8.95383	0.692853	12.9231	3.33361e-38	2.7811e-35	ENSG00000276070	CCL4L1	protein_coding
3486.8	8.93149	0.67425	13.2466	4.72377e-40	5.33175e-37	ENSG00000050730	TNIP3	protein_coding
34784.4	8.90983	0.986244	9.0341	1.65363e-19	1.9708e-17	ENSG00000275302	CCL4	protein_coding
51617.4	8.87522	0.956627	9.27762	1.73305e-20	2.32544e-18	ENSG00000277632	CCL3	protein_coding
30.5157	8.87486	2.4437	3.63173	0.000281525	0.00189039	ENSG00000196092	PAX5	protein_coding
163295	8.82202	0.938778	9.39734	5.59577e-21	8.0128e-19	ENSG00000169429	CXCL8	protein_coding
282.64	8.76515	0.81215	10.7925	3.7341e-27	9.81505e-25	ENSG00000182782	HCAR2	protein_coding
158.6	8.69916	1.55553	5.5924	2.23957e-08	4.58133e-07	ENSG00000154099	DNAAF1	protein_coding
69.2826	8.56134	1.14746	7.46115	8.57695e-14	4.84043e-12	ENSG00000110848	CD69	protein_coding
2805.94	8.5246	0.695013	12.2654	1.38946e-34	8.07909e-32	ENSG00000078081	LAMP3	protein_coding
306.45	8.51764	1.24151	6.86073	6.85089e-12	2.71601e-10	ENSG00000163121	NEURL3	protein_coding
59.8682	8.38168	1.33948	6.2574	3.91436e-10	1.11677e-08	ENSG00000128383	APOBEC3A	protein_coding
1483.65	8.27014	0.885607	9.33839	9.78107e-21	1.36992e-18	ENSG00000126353	CCR7	protein_coding
41.7567	8.2597	2.50458	3.29784	0.000974314	0.00547122	ENSG00000197272	IL27	protein_coding
9992.07	8.2456	0.630592	13.076	4.51865e-39	4.33519e-36	ENSG00000108700	CCL8	protein_coding
82.306	8.13095	1.14505	7.10097	1.23882e-12	5.6328e-11	ENSG00000092345	DAZL	protein_coding
14.1781	8.04652	2.38866	3.36864	0.000755405	0.004391	ENSG00000121380	BCL2L14	protein_coding
19.9734	8.01517	2.40708	3.32983	0.000869001	0.00496607	ENSG00000120436	GPR31	protein_coding
2.50404	7.87991	2.39771	3.28643	0.00101466	0.00566133	ENSG00000126251	GPR42	protein_coding
6989.79	7.86823	0.604929	13.0069	1.11834e-38	9.75398e-36	ENSG00000163734	CXCL3	protein_coding
821.081	7.65855	0.854646	8.96108	3.21512e-19	3.6504e-17	ENSG00000169248	CXCL11	protein_coding
2.52539	7.64804	2.40359	3.18193	0.00146297	0.00769925	ENSG00000171855	IFNB1	protein_coding
860.744	7.60883	0.496076	15.338	4.26037e-53	1.36247e-49	ENSG00000163082	SGPP2	protein_coding
2.77224	7.55005	2.50708	3.01149	0.00259969	0.0125239	ENSG00000279109	AC008641.1	protein_coding
2284.5	7.50063	0.445738	16.8274	1.53605e-63	7.36841e-60	ENSG00000164181	ELOVL7	protein_coding
176.682	7.39743	0.664196	11.1374	8.24765e-29	2.55251e-26	ENSG00000105509	HAS1	protein_coding
20.8935	7.39045	2.39229	3.08928	0.00200643	0.0100704	ENSG00000171509	RXFP1	protein_coding
17789.5	7.38284	0.633503	11.654	2.18933e-31	8.40175e-29	ENSG00000163739	CXCL1	protein_coding
20271	7.36597	1.0755	6.84888	7.44306e-12	2.9206e-10	ENSG00000163735	CXCL5	protein_coding
4998.34	7.32988	0.976355	7.50739	6.0317e-14	3.49656e-12	ENSG00000232810	TNF	protein_coding
2.40155	7.32928	2.39984	3.05407	0.00225763	0.0111218	ENSG00000213886	UBD	protein_coding
141.772	7.20674	0.692351	10.4091	2.25388e-25	5.08794e-23	ENSG00000186891	TNFRSF18	protein_coding
1.97597	7.18481	2.65801	2.70308	0.00687003	0.0281731	ENSG00000166527	CLEC4D	protein_coding
26.1473	7.08182	1.10031	6.43622	1.22482e-10	3.92352e-09	ENSG00000100024	UPB1	protein_coding
2.96017	7.06788	2.55581	2.76542	0.00568497	0.0240749	ENSG00000172724	CCL19	protein_coding
1.24648	7.04482	2.45752	2.86664	0.00414855	0.0184821	ENSG00000171711	DEFB4A	protein_coding
400.075	7.03899	0.627579	11.2161	3.39941e-29	1.08713e-26	ENSG00000126262	FFAR2	protein_coding
3112.38	7.03449	0.731457	9.61709	6.77204e-22	1.03954e-19	ENSG00000140379	BCL2A1	protein_coding
1.35822	7.02961	2.38868	2.94289	0.00325166	0.015078	ENSG00000099937	SERPIND1	protein_coding
8.6419	6.99535	2.50667	2.79069	0.00525955	0.0225722	ENSG00000179826	MRGPRX3	protein_coding
83.4089	6.98005	0.670887	10.4042	2.37224e-25	5.29285e-23	ENSG00000106258	CYP3A5	protein_coding
15.4169	6.97513	1.53914	4.53185	5.84694e-06	6.58785e-05	ENSG00000128271	ADORA2A	protein_coding
5553.66	6.94421	0.657704	10.5583	4.65211e-26	1.10203e-23	ENSG00000166920	C15orf48	protein_coding
17.0772	6.88257	1.35234	5.08939	3.59215e-07	5.59921e-06	ENSG00000177272	KCNA3	protein_coding
93.1827	6.86794	1.00477	6.83534	8.18096e-12	3.17766e-10	ENSG00000140519	RHCG	protein_coding
4.91704	6.8481	2.5105	2.72778	0.00637621	0.0264992	ENSG00000188089	PLA2G4E	protein_coding
28300.8	6.72633	0.694739	9.68182	3.60246e-22	5.76033e-20	ENSG00000026751	SLAMF7	protein_coding
521.966	6.70091	0.72196	9.28154	1.67043e-20	2.27321e-18	ENSG00000108688	CCL7	protein_coding
2025.61	6.63622	0.706801	9.3891	6.05166e-21	8.53818e-19	ENSG00000135114	OASL	protein_coding
2866.6	6.54932	0.595542	10.9972	3.94001e-28	1.14547e-25	ENSG00000081041	CXCL2	protein_coding
26.0298	6.45952	1.15562	5.58965	2.27522e-08	4.6493e-07	ENSG00000125462	C1orf61	protein_coding
4417.57	6.44814	0.827827	7.78923	6.7417e-15	4.57102e-13	ENSG00000103569	AQP9	protein_coding
611.226	6.44244	0.553139	11.6471	2.37481e-31	8.93486e-29	ENSG00000166670	MMP10	protein_coding
99.7646	6.41054	1.36086	4.71065	2.46925e-06	3.1336e-05	ENSG00000163736	PPBP	protein_coding
1155.56	6.37402	0.25418	25.0768	8.91261e-139	1.71015e-134	ENSG00000049249	TNFRSF9	protein_coding
211.315	6.29408	0.773323	8.139	3.98544e-16	3.18636e-14	ENSG00000138135	CH25H	protein_coding
10.1982	6.29245	1.16421	5.40492	6.48378e-08	1.20787e-06	ENSG00000187912	CLEC17A	protein_coding
816.664	6.20737	0.714974	8.68194	3.89058e-18	3.8088e-16	ENSG00000172183	ISG20	protein_coding
8528.45	6.16785	0.457734	13.4748	2.20197e-41	3.25011e-38	ENSG00000056558	TRAF1	protein_coding
674.048	6.1357	0.690829	8.88165	6.58771e-19	7.1821e-17	ENSG00000205927	OLIG2	protein_coding
15.0454	6.03354	1.50296	4.01444	5.95876e-05	0.000501697	ENSG00000170075	GPR37L1	protein_coding
155.888	6.00974	0.66249	9.07144	1.17457e-19	1.43552e-17	ENSG00000127954	STEAP4	protein_coding
9.62684	5.94152	1.55092	3.83096	0.000127647	0.000970783	ENSG00000188676	IDO2	protein_coding
24.6611	5.92685	1.18901	4.98469	6.20615e-07	9.18854e-06	ENSG00000081985	IL12RB2	protein_coding
3792.52	5.8337	0.681904	8.55501	1.17862e-17	1.10319e-15	ENSG00000134321	RSAD2	protein_coding
7.34976	5.75738	1.17421	4.90321	9.42818e-07	1.32923e-05	ENSG00000180316	PNPLA1	protein_coding
11.0925	5.7405	1.37029	4.18926	2.79869e-05	0.000259803	ENSG00000101331	CCM2L	protein_coding
4598.38	5.73903	0.42617	13.4665	2.46137e-41	3.37348e-38	ENSG00000131979	GCH1	protein_coding
7111.09	5.73437	0.482016	11.8966	1.23196e-32	5.62832e-30	ENSG00000271503	CCL5	protein_coding
1001.76	5.7244	0.473561	12.088	1.22232e-33	6.01383e-31	ENSG00000172575	RASGRP1	protein_coding
450.683	5.70538	0.702814	8.11792	4.74248e-16	3.72946e-14	ENSG00000166523	CLEC4E	protein_coding
3.93834	5.67999	1.60241	3.54465	0.000393129	0.00252405	ENSG00000114455	HHLA2	protein_coding
10325.2	5.61724	0.639398	8.7852	1.56085e-18	1.59307e-16	ENSG00000119922	IFIT2	protein_coding
30.4088	5.59341	0.840027	6.65861	2.7643e-11	9.75027e-10	ENSG00000156206	C15orf26	protein_coding
1613.09	5.57551	0.530249	10.5149	7.37593e-26	1.70517e-23	ENSG00000121594	CD80	protein_coding
1291.69	5.53485	0.483538	11.4466	2.4466e-30	8.85762e-28	ENSG00000124875	CXCL6	protein_coding
1044.65	5.44614	0.434829	12.5248	5.46486e-36	3.49532e-33	ENSG00000153898	MCOLN2	protein_coding
8494.46	5.41307	0.560185	9.663	4.33008e-22	6.86657e-20	ENSG00000119917	IFIT3	protein_coding
10.0804	5.40867	1.52301	3.55131	0.000383312	0.00246729	ENSG00000174145	NWD2	protein_coding
3595.54	5.37538	0.386152	13.9204	4.76389e-44	9.14095e-41	ENSG00000105855	ITGB8	protein_coding
3335.05	5.34242	0.443362	12.0498	1.94465e-33	9.3285e-31	ENSG00000023445	BIRC3	protein_coding
459.277	5.31514	0.772008	6.88483	5.78569e-12	2.34211e-10	ENSG00000101187	SLCO4A1	protein_coding
7.46786	5.2744	1.55123	3.40015	0.000673492	0.00397385	ENSG00000205846	CLEC6A	protein_coding
325.369	5.27042	0.596888	8.82983	1.04831e-18	1.12374e-16	ENSG00000124731	TREM1	protein_coding
30.6721	5.25113	0.908565	5.77959	7.48826e-09	1.6766e-07	ENSG00000226979	LTA	protein_coding
64.3306	5.24851	0.782662	6.70597	2.00071e-11	7.25702e-10	ENSG00000163673	DCLK3	protein_coding
7124.21	5.22809	0.520989	10.0349	1.07036e-23	2.03347e-21	ENSG00000112149	CD83	protein_coding
33.4567	5.19768	0.664956	7.81658	5.42776e-15	3.70633e-13	ENSG00000274736	CCL23	protein_coding
2517.41	5.17119	0.406065	12.7349	3.78412e-37	2.68925e-34	ENSG00000134070	IRAK2	protein_coding
1036.88	5.10601	0.590836	8.642	5.5237e-18	5.32606e-16	ENSG00000117009	KMO	protein_coding
30.2271	5.09787	1.10912	4.59634	4.29978e-06	5.04922e-05	ENSG00000136695	IL36RN	protein_coding
1787.03	5.09593	0.567671	8.9769	2.78492e-19	3.23861e-17	ENSG00000196611	MMP1	protein_coding
12799.1	5.07827	0.4759	10.6709	1.39315e-26	3.51734e-24	ENSG00000168685	IL7R	protein_coding
42.7001	5.06915	0.53705	9.43889	3.76762e-21	5.51856e-19	ENSG00000108702	CCL1	protein_coding
46.3046	5.02998	0.774729	6.49257	8.43857e-11	2.77735e-09	ENSG00000186827	TNFRSF4	protein_coding
1029.02	4.96896	0.441658	11.2507	2.29785e-29	7.68562e-27	ENSG00000164236	ANKRD33B	protein_coding
8.70128	4.96203	1.50857	3.28922	0.00100466	0.00561766	ENSG00000205436	EXOC3L4	protein_coding
31079.1	4.95276	0.365373	13.5554	7.36489e-42	1.17765e-38	ENSG00000151726	ACSL1	protein_coding
46.971	4.94188	0.732449	6.74706	1.50872e-11	5.65416e-10	ENSG00000145777	TSLP	protein_coding
7526.97	4.92017	0.700003	7.02878	2.08349e-12	9.1066e-11	ENSG00000136689	IL1RN	protein_coding
293.427	4.91093	0.704551	6.9703	3.16272e-12	1.33965e-10	ENSG00000172602	RND1	protein_coding
147704	4.90546	0.448555	10.9362	7.74108e-28	2.18435e-25	ENSG00000112096	SOD2	protein_coding
21.5337	4.88258	1.50919	3.23523	0.00121544	0.00660679	ENSG00000188056	TREML4	protein_coding
2.39397	4.85193	1.57084	3.08874	0.00201004	0.0100833	ENSG00000255221	CARD17	protein_coding
3.20269	4.78957	1.83238	2.61384	0.00895297	0.0349022	ENSG00000161031	PGLYRP2	protein_coding
133.554	4.7894	0.720599	6.64641	3.00327e-11	1.05543e-09	ENSG00000165474	GJB2	protein_coding
4.08474	4.77743	1.79815	2.65686	0.00788727	0.0315097	ENSG00000205856	C22orf42	protein_coding
795.68	4.74748	0.665176	7.13718	9.52681e-13	4.4477e-11	ENSG00000162654	GBP4	protein_coding
65.0604	4.68778	0.598777	7.82892	4.92063e-15	3.37204e-13	ENSG00000188372	ZP3	protein_coding
70.4665	4.64014	0.97389	4.76454	1.89287e-06	2.47062e-05	ENSG00000188505	NCCRP1	protein_coding
3.14598	4.61304	1.53144	3.01222	0.00259341	0.0125	ENSG00000204616	TRIM31	protein_coding
13659	4.59108	0.352527	13.0233	9.01317e-39	8.23547e-36	ENSG00000118503	TNFAIP3	protein_coding
13.7437	4.5857	0.980986	4.67458	2.94555e-06	3.65112e-05	ENSG00000196684	HSH2D	protein_coding
1797.84	4.57084	0.620611	7.36507	1.77056e-13	9.28238e-12	ENSG00000123689	G0S2	protein_coding
114.418	4.56779	1.20662	3.7856	0.000153339	0.00113689	ENSG00000138755	CXCL9	protein_coding
10.8523	4.5436	0.977122	4.64999	3.31959e-06	4.04678e-05	ENSG00000144837	PLA1A	protein_coding
1554.29	4.50726	0.591123	7.62491	2.44198e-14	1.52132e-12	ENSG00000123700	KCNJ2	protein_coding
80.9454	4.49848	0.587539	7.65648	1.91095e-14	1.21415e-12	ENSG00000157111	TMEM171	protein_coding
2.22307	4.45767	1.7533	2.54244	0.011008	0.0413998	ENSG00000225556	C2CD4D	protein_coding
3417.34	4.43998	0.336381	13.1993	8.8609e-40	9.44572e-37	ENSG00000151012	SLC7A11	protein_coding
2107.39	4.43486	0.557147	7.95995	1.72114e-15	1.26051e-13	ENSG00000197142	ACSL5	protein_coding
1821.41	4.42761	1.10793	3.99628	6.43449e-05	0.000535873	ENSG00000262406	MMP12	protein_coding
645.967	4.41865	0.570004	7.75196	9.0487e-15	6.0497e-13	ENSG00000184979	USP18	protein_coding
2642.9	4.40508	0.413622	10.65	1.74326e-26	4.3441e-24	ENSG00000105246	EBI3	protein_coding
14.0899	4.39331	0.64046	6.85962	6.90428e-12	2.73153e-10	ENSG00000154262	ABCA6	protein_coding
26.4972	4.38425	0.713911	6.14117	8.19155e-10	2.23902e-08	ENSG00000120337	TNFSF18	protein_coding
11.0185	4.38095	1.33187	3.28931	0.00100434	0.00561766	ENSG00000137869	CYP19A1	protein_coding
6.63462	4.35568	1.29743	3.35716	0.00078747	0.00455806	ENSG00000125245	GPR18	protein_coding
52.1359	4.3396	0.550523	7.88269	3.20416e-15	2.26869e-13	ENSG00000162892	IL24	protein_coding
1952.65	4.31385	0.633224	6.81252	9.59052e-12	3.68784e-10	ENSG00000104951	IL4I1	protein_coding
3435.14	4.27733	0.612424	6.98427	2.86342e-12	1.22368e-10	ENSG00000123342	MMP19	protein_coding
149.224	4.27184	0.478778	8.92237	4.56423e-19	5.09177e-17	ENSG00000164683	HEY1	protein_coding
9.26934	4.25144	1.06573	3.98924	6.62848e-05	0.000549643	ENSG00000257743	RP11-1220K2.2	protein_coding
6432.96	4.24841	0.513442	8.27437	1.29131e-16	1.10123e-14	ENSG00000115919	KYNU	protein_coding
4579.02	4.23407	0.364073	11.6297	2.91043e-31	1.07395e-28	ENSG00000135842	FAM129A	protein_coding
3378	4.23285	0.462805	9.14608	5.90375e-20	7.65413e-18	ENSG00000120217	CD274	protein_coding
2773.62	4.22247	0.67772	6.2304	4.65257e-10	1.31866e-08	ENSG00000117091	CD48	protein_coding
2562.91	4.22028	0.277836	15.1898	4.12999e-52	1.13209e-48	ENSG00000160326	SLC2A6	protein_coding
2645.16	4.21717	0.535608	7.87361	3.44562e-15	2.41294e-13	ENSG00000102096	PIM2	protein_coding
34.3765	4.20181	0.649685	6.46746	9.96644e-11	3.22489e-09	ENSG00000135436	FAM186B	protein_coding
5.08837	4.18587	1.39698	2.99636	0.00273225	0.0130414	ENSG00000130368	MAS1	protein_coding
460.669	4.1844	0.599074	6.98478	2.85297e-12	1.22194e-10	ENSG00000137757	CASP5	protein_coding
2023.71	4.17976	0.508504	8.21972	2.03975e-16	1.67977e-14	ENSG00000134326	CMPK2	protein_coding
30.362	4.17308	0.878865	4.74826	2.05175e-06	2.66547e-05	ENSG00000093134	VNN3	protein_coding
20167.7	4.17279	0.460333	9.06473	1.24913e-19	1.51698e-17	ENSG00000105835	NAMPT	protein_coding
3215.29	4.13969	0.348639	11.8739	1.61788e-32	7.2195e-30	ENSG00000137393	RNF144B	protein_coding
489.423	4.13132	0.531434	7.7739	7.61035e-15	5.10586e-13	ENSG00000104267	CA2	protein_coding
3893.95	4.10998	0.566679	7.25275	4.08403e-13	2.02042e-11	ENSG00000187608	ISG15	protein_coding
825.441	4.10702	0.399284	10.286	8.15212e-25	1.73803e-22	ENSG00000106701	FSD1L	protein_coding
3.28397	4.10045	1.17112	3.50131	0.000462972	0.002888	ENSG00000204099	NEU4	protein_coding
15.703	4.09885	1.05301	3.89253	9.92053e-05	0.00077823	ENSG00000185245	GP1BA	protein_coding
2505.54	4.09794	0.400321	10.2366	1.35861e-24	2.83359e-22	ENSG00000175040	CHST2	protein_coding
3921.26	4.08179	0.489948	8.33106	8.01198e-17	6.9879e-15	ENSG00000107201	DDX58	protein_coding
6650.54	4.06376	0.573937	7.0805	1.43639e-12	6.4279e-11	ENSG00000111331	OAS3	protein_coding
5754.89	4.05237	0.208651	19.4218	5.05256e-84	3.23162e-80	ENSG00000173391	OLR1	protein_coding
280.663	4.04561	0.555797	7.27894	3.3646e-13	1.69005e-11	ENSG00000168062	BATF2	protein_coding
89.8391	4.03135	0.696203	5.79048	7.01873e-09	1.58442e-07	ENSG00000180616	SSTR2	protein_coding
475.78	4.02294	0.510861	7.87481	3.41263e-15	2.39859e-13	ENSG00000128284	APOL3	protein_coding
371.902	4.02293	0.597371	6.73438	1.6463e-11	6.07484e-10	ENSG00000178860	MSC	protein_coding
574.121	4.01743	0.592229	6.78358	1.17238e-11	4.437e-10	ENSG00000171049	FPR2	protein_coding
2086.74	4.0155	0.416499	9.64108	5.36193e-22	8.29716e-20	ENSG00000163874	ZC3H12A	protein_coding
1968.04	4.01017	0.404954	9.90279	4.0481e-23	7.06136e-21	ENSG00000136052	SLC41A2	protein_coding
3586.57	3.98844	0.649935	6.13668	8.42654e-10	2.29345e-08	ENSG00000183486	MX2	protein_coding
3697.72	3.97861	0.452185	8.79865	1.38475e-18	1.42853e-16	ENSG00000130589	HELZ2	protein_coding
7561.67	3.96859	0.557215	7.1222	1.06221e-12	4.91123e-11	ENSG00000185745	IFIT1	protein_coding
4585.42	3.9685	0.657043	6.03994	1.54172e-09	3.9708e-08	ENSG00000111335	OAS2	protein_coding
737.622	3.95143	0.448513	8.81007	1.25072e-18	1.31141e-16	ENSG00000134470	IL15RA	protein_coding
272.832	3.94387	0.319783	12.3329	6.02089e-35	3.61028e-32	ENSG00000159166	LAD1	protein_coding
24552.5	3.91841	0.600193	6.52858	6.63954e-11	2.21564e-09	ENSG00000185215	TNFAIP2	protein_coding
180.217	3.91458	0.39779	9.8408	7.51082e-23	1.27538e-20	ENSG00000171811	CFAP46	protein_coding
9317.57	3.89181	0.568909	6.84083	7.87342e-12	3.07063e-10	ENSG00000157601	MX1	protein_coding
7750.26	3.88348	1.04667	3.7103	0.000207014	0.00145574	ENSG00000073756	PTGS2	protein_coding
3410.07	3.87923	0.529633	7.32437	2.40031e-13	1.23147e-11	ENSG00000138821	SLC39A8	protein_coding
92.5412	3.86399	0.967891	3.99217	6.54707e-05	0.000544303	ENSG00000186431	FCAR	protein_coding
2.41731	3.83187	1.33667	2.86674	0.00414728	0.0184807	ENSG00000165805	C12orf50	protein_coding
8.1022	3.81582	1.07972	3.53409	0.000409179	0.00260582	ENSG00000084734	GCKR	protein_coding
5.63234	3.79556	0.953226	3.98181	6.83938e-05	0.000565057	ENSG00000124391	IL17C	protein_coding
1057.37	3.78898	0.403158	9.39825	5.54765e-21	8.00363e-19	ENSG00000153823	PID1	protein_coding
82.1675	3.77732	0.695068	5.43446	5.49641e-08	1.04628e-06	ENSG00000163221	S100A12	protein_coding
1779.57	3.76058	0.457143	8.22628	1.93117e-16	1.59721e-14	ENSG00000086300	SNX10	protein_coding
3660.21	3.74382	0.475123	7.87967	3.28237e-15	2.31552e-13	ENSG00000101017	CD40	protein_coding
9.67137	3.7376	0.752491	4.96697	6.80062e-07	9.95349e-06	ENSG00000118113	MMP8	protein_coding
3292.55	3.73519	0.441856	8.45341	2.82914e-17	2.55843e-15	ENSG00000114251	WNT5A	protein_coding
5083.04	3.71434	0.287877	12.9025	4.35618e-38	3.34345e-35	ENSG00000197122	SRC	protein_coding
1089.44	3.70492	0.480542	7.70988	1.25932e-14	8.13599e-13	ENSG00000138670	RASGEF1B	protein_coding
1857.59	3.70392	0.359844	10.2931	7.56742e-25	1.6315e-22	ENSG00000125430	HS3ST3B1	protein_coding
1960.12	3.70373	0.533456	6.9429	3.84144e-12	1.5989e-10	ENSG00000177409	SAMD9L	protein_coding
16807.9	3.699	0.30439	12.1522	5.58685e-34	2.97779e-31	ENSG00000090339	ICAM1	protein_coding
1681.18	3.67011	0.74578	4.92117	8.60269e-07	1.23002e-05	ENSG00000137959	IFI44L	protein_coding
2.49655	3.6639	1.20897	3.0306	0.00244068	0.0118893	ENSG00000184530	C6orf58	protein_coding
49.1403	3.65991	0.533358	6.86202	6.78944e-12	2.70282e-10	ENSG00000157551	KCNJ15	protein_coding
344.647	3.65101	0.446032	8.18553	2.71107e-16	2.20423e-14	ENSG00000160013	PTGIR	protein_coding
42.5028	3.57587	0.79762	4.48317	7.35416e-06	8.01315e-05	ENSG00000186648	LRRC16B	protein_coding
4985.09	3.55963	0.375414	9.48189	2.49717e-21	3.68582e-19	ENSG00000170542	SERPINB9	protein_coding
292.968	3.55095	0.555543	6.39185	1.63888e-10	5.07517e-09	ENSG00000184221	OLIG1	protein_coding
4.80351	3.54703	1.31064	2.70633	0.00680318	0.0279827	ENSG00000117594	HSD11B1	protein_coding
460.591	3.52716	0.794949	4.43697	9.12347e-06	9.73103e-05	ENSG00000136634	IL10	protein_coding
6707.82	3.50217	0.34994	10.0079	1.40682e-23	2.57086e-21	ENSG00000109320	NFKB1	protein_coding
20796.2	3.50083	0.751866	4.65618	3.2213e-06	3.9445e-05	ENSG00000108691	CCL2	protein_coding
3879.11	3.48631	0.307353	11.343	8.03268e-30	2.75234e-27	ENSG00000152229	PSTPIP2	protein_coding
2723.99	3.449	0.54115	6.37346	1.84806e-10	5.63761e-09	ENSG00000166165	CKB	protein_coding
4.42459	3.4474	1.24766	2.76308	0.0057258	0.0242317	ENSG00000188886	ASTL	protein_coding
3202.29	3.4411	0.533442	6.45075	1.11301e-10	3.58328e-09	ENSG00000115267	IFIH1	protein_coding
3904.38	3.43199	0.459662	7.46634	8.24572e-14	4.66722e-12	ENSG00000074416	MGLL	protein_coding
1275.8	3.42624	0.345549	9.91533	3.57062e-23	6.2856e-21	ENSG00000135604	STX11	protein_coding
2765.24	3.41547	0.333545	10.2399	1.31362e-24	2.76986e-22	ENSG00000162645	GBP2	protein_coding
2549.89	3.41518	0.456936	7.47409	7.77371e-14	4.42617e-12	ENSG00000184588	PDE4B	protein_coding
8039.01	3.41493	0.37065	9.21335	3.16088e-20	4.15417e-18	ENSG00000100906	NFKBIA	protein_coding
110.574	3.40909	0.516536	6.59991	4.11398e-11	1.42747e-09	ENSG00000183742	MACC1	protein_coding
4.76752	3.40131	0.814523	4.17583	2.969e-05	0.000272971	ENSG00000204365	C10orf126	protein_coding
9229.13	3.39559	0.444136	7.64537	2.08344e-14	1.31503e-12	ENSG00000011422	PLAUR	protein_coding
2676.1	3.39187	0.716071	4.73677	2.17148e-06	2.80393e-05	ENSG00000181634	TNFSF15	protein_coding
14637.5	3.39124	0.316198	10.7251	7.76423e-27	1.9864e-24	ENSG00000145901	TNIP1	protein_coding
628.214	3.38144	0.321806	10.5077	7.96173e-26	1.81869e-23	ENSG00000273604	C17orf96	protein_coding
4772.77	3.36318	0.275054	12.2274	2.22008e-34	1.25291e-31	ENSG00000077150	NFKB2	protein_coding
563.707	3.35315	0.441223	7.59968	2.96875e-14	1.82578e-12	ENSG00000078401	EDN1	protein_coding
14.6798	3.34438	0.746959	4.47732	7.55851e-06	8.2032e-05	ENSG00000243440	AF165138.7	protein_coding
51.2514	3.3401	0.439836	7.59397	3.10252e-14	1.90195e-12	ENSG00000110436	SLC1A2	protein_coding
46.3742	3.34005	0.738023	4.52568	6.02018e-06	6.74344e-05	ENSG00000105707	HPN	protein_coding
8.55261	3.33688	0.769973	4.33376	1.46582e-05	0.000147411	ENSG00000164736	SOX17	protein_coding
10820.2	3.32623	0.283712	11.724	9.60729e-32	3.84051e-29	ENSG00000070961	ATP2B1	protein_coding
146.171	3.32198	0.62362	5.32692	9.98897e-08	1.77635e-06	ENSG00000185291	IL3RA	protein_coding
14.4823	3.3141	0.635774	5.2127	1.86112e-07	3.08653e-06	ENSG00000158683	PKD1L1	protein_coding
4919.13	3.30151	0.534681	6.17474	6.62745e-10	1.84301e-08	ENSG00000184557	SOCS3	protein_coding
6922.57	3.30035	0.372848	8.85172	8.6182e-19	9.29023e-17	ENSG00000089351	GRAMD1A	protein_coding
1850.14	3.30033	0.513972	6.42124	1.35169e-10	4.25881e-09	ENSG00000183484	GPR132	protein_coding
18.2505	3.29776	0.539853	6.10863	1.00487e-09	2.67798e-08	ENSG00000181449	SOX2	protein_coding
73.35	3.29501	0.932288	3.53432	0.000408823	0.00260441	ENSG00000164283	ESM1	protein_coding
44365.1	3.28471	0.372879	8.80906	1.26195e-18	1.31599e-16	ENSG00000026508	CD44	protein_coding
1205.37	3.28189	0.269366	12.1837	3.79578e-34	2.08096e-31	ENSG00000003989	SLC7A2	protein_coding
1918.93	3.27084	0.611313	5.35052	8.77038e-08	1.58461e-06	ENSG00000171522	PTGER4	protein_coding
1393	3.26073	0.422729	7.71352	1.22392e-14	7.98208e-13	ENSG00000166016	ABTB2	protein_coding
4772.97	3.26021	0.46862	6.95704	3.47485e-12	1.45898e-10	ENSG00000134802	SLC43A3	protein_coding
943.409	3.25378	0.641798	5.06978	3.98266e-07	6.15292e-06	ENSG00000132530	XAF1	protein_coding
3959.64	3.25344	0.452019	7.19758	6.12924e-13	2.9402e-11	ENSG00000181381	DDX60L	protein_coding
129.134	3.25037	0.513217	6.33332	2.39937e-10	7.14894e-09	ENSG00000010030	ETV7	protein_coding
1218.02	3.2484	0.247026	13.15	1.70109e-39	1.71792e-36	ENSG00000185022	MAFF	protein_coding
74.615	3.24516	1.2285	2.64156	0.00825259	0.0326631	ENSG00000205755	CRLF2	protein_coding
220.549	3.23682	0.448164	7.22242	5.10718e-13	2.48093e-11	ENSG00000108932	SLC16A6	protein_coding
42.0073	3.20932	0.773657	4.14824	3.35035e-05	0.000303382	ENSG00000133101	CCNA1	protein_coding
685.182	3.20568	0.604618	5.302	1.14539e-07	1.99074e-06	ENSG00000171791	BCL2	protein_coding
30.065	3.18939	0.691655	4.61125	4.00249e-06	4.75246e-05	ENSG00000136514	RTP4	protein_coding
6082.97	3.14353	0.296206	10.6126	2.60263e-26	6.2424e-24	ENSG00000146457	WTAP	protein_coding
1030.58	3.136	0.302506	10.3667	3.51372e-25	7.74958e-23	ENSG00000101460	MAP1LC3A	protein_coding
2.09479	3.12036	1.23223	2.53228	0.0113323	0.0424364	ENSG00000170054	SERPINA9	protein_coding
9.44163	3.11709	0.925282	3.3688	0.000754958	0.00438974	ENSG00000165646	SLC18A2	protein_coding
1933.2	3.10162	0.301314	10.2936	7.52919e-25	1.6315e-22	ENSG00000104312	RIPK2	protein_coding
2940.66	3.09302	0.393073	7.8688	3.58045e-15	2.48919e-13	ENSG00000144802	NFKBIZ	protein_coding
15.9342	3.08934	0.64693	4.77539	1.79362e-06	2.35242e-05	ENSG00000006210	CX3CL1	protein_coding
1415.85	3.08813	0.657736	4.69509	2.66483e-06	3.35958e-05	ENSG00000089041	P2RX7	protein_coding
687.319	3.08783	0.230487	13.397	6.29855e-41	8.0571e-38	ENSG00000132003	ZSWIM4	protein_coding
2508.5	3.07757	0.425294	7.23632	4.61009e-13	2.25085e-11	ENSG00000107968	MAP3K8	protein_coding
739.245	3.0416	0.373927	8.13419	4.1471e-16	3.2882e-14	ENSG00000152503	TRIM36	protein_coding
111.225	3.037	0.76273	3.98175	6.84088e-05	0.000565057	ENSG00000137745	MMP13	protein_coding
84.5836	3.02645	0.340494	8.88841	6.19913e-19	6.79708e-17	ENSG00000165685	TMEM52B	protein_coding
57.9079	3.01137	0.480652	6.26517	3.72419e-10	1.06656e-08	ENSG00000119698	PPP4R4	protein_coding
212.421	3.00464	0.480182	6.2573	3.91697e-10	1.11677e-08	ENSG00000128274	A4GALT	protein_coding
166.549	3.00389	0.43292	6.93868	3.95782e-12	1.64378e-10	ENSG00000152784	PRDM8	protein_coding
423.75	2.9973	0.449086	6.67422	2.48543e-11	8.84795e-10	ENSG00000173918	C1QTNF1	protein_coding
17.6852	2.98451	0.59296	5.03324	4.82251e-07	7.2919e-06	ENSG00000131355	EMR3	protein_coding
1840.25	2.98001	0.429185	6.94342	3.82731e-12	1.59649e-10	ENSG00000138166	DUSP5	protein_coding
1571.14	2.97873	0.454869	6.54855	5.80989e-11	1.95923e-09	ENSG00000185507	IRF7	protein_coding
1386.51	2.97396	0.44522	6.67977	2.39325e-11	8.55151e-10	ENSG00000137628	DDX60	protein_coding
638.475	2.96578	0.597015	4.96768	6.77592e-07	9.9325e-06	ENSG00000119508	NR4A3	protein_coding
8.75031	2.9595	1.06689	2.77396	0.00553787	0.0235455	ENSG00000221887	HMSD	protein_coding
3034.31	2.93919	0.413412	7.10959	1.16392e-12	5.34288e-11	ENSG00000148926	ADM	protein_coding
14703.4	2.93634	0.334039	8.79042	1.49007e-18	1.52895e-16	ENSG00000133657	ATP13A3	protein_coding
7129.23	2.93339	0.341858	8.58073	9.42704e-18	8.91064e-16	ENSG00000136048	DRAM1	protein_coding
148.748	2.92995	0.354535	8.26419	1.40643e-16	1.18884e-14	ENSG00000169242	EFNA1	protein_coding
1176.66	2.91726	0.476106	6.12733	8.93651e-10	2.41512e-08	ENSG00000004468	CD38	protein_coding
3272.96	2.91584	0.391176	7.45404	9.05236e-14	5.07885e-12	ENSG00000152484	USP12	protein_coding
25.5495	2.90673	0.524456	5.54238	2.9839e-08	5.97028e-07	ENSG00000137571	SLCO5A1	protein_coding
49.6702	2.90468	0.908194	3.19831	0.00138237	0.00735375	ENSG00000237541	HLA-DQA2	protein_coding
91.8019	2.89239	0.443848	6.51661	7.19131e-11	2.38319e-09	ENSG00000257335	MGAM	protein_coding
899.055	2.88051	0.514618	5.59738	2.17618e-08	4.47072e-07	ENSG00000138642	HERC6	protein_coding
759.999	2.87068	0.360895	7.95434	1.80083e-15	1.30888e-13	ENSG00000149557	FEZ1	protein_coding
6.37754	2.86408	0.863547	3.31665	0.000911044	0.00517499	ENSG00000179044	EXOC3L1	protein_coding
56.5889	2.86237	0.633354	4.51939	6.20181e-06	6.9146e-05	ENSG00000167037	SGSM1	protein_coding
726.477	2.85906	1.09709	2.60604	0.00915953	0.0355272	ENSG00000197632	SERPINB2	protein_coding
1678.95	2.85862	0.526531	5.42917	5.6617e-08	1.07561e-06	ENSG00000133106	EPSTI1	protein_coding
1652.85	2.84482	0.546877	5.20194	1.97215e-07	3.25099e-06	ENSG00000205413	SAMD9	protein_coding
1147.24	2.84423	0.569354	4.99554	5.8671e-07	8.74053e-06	ENSG00000162692	VCAM1	protein_coding
156.712	2.84348	0.398587	7.13391	9.75596e-13	4.53262e-11	ENSG00000185436	IFNLR1	protein_coding
38.3197	2.83455	0.786976	3.60182	0.000315999	0.00208723	ENSG00000152766	ANKRD22	protein_coding
1445.55	2.83245	0.698979	4.05227	5.07223e-05	0.000435463	ENSG00000160791	CCR5	protein_coding
530.561	2.82188	0.826115	3.41584	0.000635851	0.00379287	ENSG00000165949	IFI27	protein_coding
1787.92	2.81709	0.280515	10.0426	9.90778e-24	1.9011e-21	ENSG00000188786	MTF1	protein_coding
12.3765	2.81682	0.826212	3.40932	0.000651249	0.00386519	ENSG00000168334	XIRP1	protein_coding
4.39354	2.81629	0.764264	3.68497	0.000228731	0.00158444	ENSG00000165694	FRMD7	protein_coding
9108.25	2.80747	0.407154	6.89534	5.37363e-12	2.20319e-10	ENSG00000115956	PLEK	protein_coding
2676.32	2.8059	0.397429	7.06012	1.66363e-12	7.33831e-11	ENSG00000116514	RNF19B	protein_coding
568.096	2.80122	0.659142	4.2498	2.13964e-05	0.000205277	ENSG00000121797	CCRL2	protein_coding
113.211	2.79866	0.536078	5.22061	1.78334e-07	2.97812e-06	ENSG00000111012	CYP27B1	protein_coding
32.4577	2.79265	0.758618	3.68123	0.000232108	0.00160309	ENSG00000134571	MYBPC3	protein_coding
10783.9	2.77762	0.343317	8.09052	5.94106e-16	4.5782e-14	ENSG00000254087	LYN	protein_coding
1279.81	2.76376	0.556374	4.96745	6.78401e-07	9.93676e-06	ENSG00000137965	IFI44	protein_coding
2.58152	2.76305	1.078	2.56313	0.0103733	0.0394146	ENSG00000111732	AICDA	protein_coding
526.508	2.75889	0.316163	8.72614	2.63507e-18	2.63342e-16	ENSG00000167034	NKX3-1	protein_coding
1335.4	2.7361	0.364641	7.50354	6.21156e-14	3.58998e-12	ENSG00000162772	ATF3	protein_coding
164.159	2.73473	0.801281	3.41295	0.000642641	0.00382475	ENSG00000000938	FGR	protein_coding
51.0055	2.72462	0.85522	3.18586	0.00144322	0.00761831	ENSG00000181195	PENK	protein_coding
62.9896	2.71592	0.595984	4.55703	5.1882e-06	5.9469e-05	ENSG00000106178	CCL24	protein_coding
37.911	2.7113	0.467976	5.79367	6.88643e-09	1.55822e-07	ENSG00000164136	IL15	protein_coding
74.1255	2.71117	0.376208	7.20658	5.73761e-13	2.76616e-11	ENSG00000122035	RASL11A	protein_coding
18.5934	2.6765	0.802662	3.33453	0.000854442	0.00489843	ENSG00000124479	NDP	protein_coding
1210.21	2.6724	0.446325	5.98756	2.13007e-09	5.32186e-08	ENSG00000186088	GSAP	protein_coding
675.331	2.67222	0.227271	11.7579	6.43438e-32	2.62687e-29	ENSG00000149798	CDC42EP2	protein_coding
1002.86	2.65374	0.686318	3.86663	0.000110348	0.000855495	ENSG00000104972	LILRB1	protein_coding
775.504	2.64675	0.426814	6.20118	5.60419e-10	1.57673e-08	ENSG00000125384	PTGER2	protein_coding
18.8726	2.64071	0.991358	2.66373	0.00772801	0.0310155	ENSG00000149635	OCSTAMP	protein_coding
162.607	2.63455	0.73368	3.59087	0.000329573	0.002162	ENSG00000143333	RGS16	protein_coding
4294.15	2.63432	0.301051	8.75042	2.12559e-18	2.14662e-16	ENSG00000160285	LSS	protein_coding
148.035	2.61687	0.861036	3.03922	0.00237194	0.0116104	ENSG00000162896	PIGR	protein_coding
2666.6	2.61434	0.438958	5.95579	2.58823e-09	6.40812e-08	ENSG00000135124	P2RX4	protein_coding
1271.22	2.61284	0.267288	9.77537	1.43638e-22	2.3357e-20	ENSG00000164603	C7orf60	protein_coding
1291.67	2.61148	0.429147	6.08529	1.16279e-09	3.06478e-08	ENSG00000180233	ZNRF2	protein_coding
16618.4	2.60971	0.510128	5.11579	3.12428e-07	4.96675e-06	ENSG00000068366	ACSL4	protein_coding
2630.17	2.59952	0.227962	11.4033	4.02551e-30	1.4304e-27	ENSG00000115652	UXS1	protein_coding
1804.02	2.59296	0.348215	7.44643	9.59007e-14	5.31833e-12	ENSG00000010818	HIVEP2	protein_coding
1067.47	2.58697	0.256983	10.0667	7.75357e-24	1.51812e-21	ENSG00000127666	TICAM1	protein_coding
529.332	2.58473	0.252626	10.2314	1.434e-24	2.95867e-22	ENSG00000008517	IL32	protein_coding
21.0316	2.58343	0.537315	4.80803	1.52424e-06	2.03955e-05	ENSG00000160683	CXCR5	protein_coding
6165.63	2.582	0.409988	6.29774	3.02017e-10	8.80715e-09	ENSG00000133805	AMPD3	protein_coding
2312.46	2.57602	0.378504	6.80579	1.00495e-11	3.84891e-10	ENSG00000196839	ADA	protein_coding
7383.76	2.56884	0.583223	4.40456	1.05999e-05	0.000111206	ENSG00000163661	PTX3	protein_coding
8155.26	2.56684	0.309649	8.28952	1.13709e-16	9.74041e-15	ENSG00000137331	IER3	protein_coding
1161.61	2.56529	0.347375	7.3848	1.52687e-13	8.1609e-12	ENSG00000137767	SQRDL	protein_coding
1248.54	2.56034	0.497142	5.15011	2.60334e-07	4.20126e-06	ENSG00000149289	ZC3H12C	protein_coding
29.387	2.55719	0.546908	4.67571	2.92932e-06	3.6404e-05	ENSG00000185101	ANO9	protein_coding
4298.21	2.55384	0.332682	7.67653	1.63454e-14	1.04198e-12	ENSG00000087074	PPP1R15A	protein_coding
3877.35	2.5497	0.479428	5.31822	1.04789e-07	1.84806e-06	ENSG00000186480	INSIG1	protein_coding
1301.9	2.549	0.334671	7.61643	2.6078e-14	1.61414e-12	ENSG00000152778	IFIT5	protein_coding
87.4612	2.5441	0.525499	4.8413	1.28991e-06	1.75165e-05	ENSG00000105889	STEAP1B	protein_coding
7272.7	2.54258	0.312108	8.14646	3.7472e-16	3.00842e-14	ENSG00000110047	EHD1	protein_coding
241.195	2.53774	0.397055	6.39142	1.64354e-10	5.07829e-09	ENSG00000065320	NTN1	protein_coding
1817.53	2.52943	0.19914	12.7018	5.7815e-37	3.82536e-34	ENSG00000163347	CLDN1	protein_coding
7.84451	2.52943	0.987516	2.5614	0.0104251	0.0395642	ENSG00000117013	KCNQ4	protein_coding
1959.7	2.50176	0.691902	3.61577	0.000299453	0.0019958	ENSG00000139572	GPR84	protein_coding
340.709	2.50058	0.274635	9.10508	8.62024e-20	1.1027e-17	ENSG00000163376	KBTBD8	protein_coding
2252.43	2.49377	0.225353	11.066	1.83321e-28	5.58344e-26	ENSG00000136560	TANK	protein_coding
86.3664	2.48221	0.549209	4.51961	6.19544e-06	6.91152e-05	ENSG00000126759	CFP	protein_coding
592.514	2.48091	0.457088	5.42764	5.71051e-08	1.08381e-06	ENSG00000168389	MFSD2A	protein_coding
3146.84	2.47181	0.343097	7.20439	5.83042e-13	2.80386e-11	ENSG00000168394	TAP1	protein_coding
468.555	2.46723	0.603612	4.08744	4.36168e-05	0.000382504	ENSG00000187116	LILRA5	protein_coding
1941	2.46666	0.417418	5.90934	3.43477e-09	8.2693e-08	ENSG00000139318	DUSP6	protein_coding
4276.15	2.44358	0.43951	5.55978	2.70117e-08	5.43862e-07	ENSG00000159388	BTG2	protein_coding
26.5489	2.43791	0.688141	3.54275	0.000395983	0.00253544	ENSG00000171819	ANGPTL7	protein_coding
797.912	2.43494	0.424256	5.73931	9.50637e-09	2.07991e-07	ENSG00000100311	PDGFB	protein_coding
6.48773	2.43427	0.641399	3.79525	0.000147498	0.00110167	ENSG00000113924	HGD	protein_coding
598.059	2.42547	0.453228	5.35156	8.72011e-08	1.57702e-06	ENSG00000138378	STAT4	protein_coding
2775.18	2.41935	0.362038	6.68258	2.34773e-11	8.40452e-10	ENSG00000109756	RAPGEF2	protein_coding
3189.76	2.41473	0.388212	6.22013	4.96735e-10	1.4058e-08	ENSG00000145779	TNFAIP8	protein_coding
6.45828	2.41323	0.85568	2.82025	0.00479858	0.02087	ENSG00000204086	RPA4	protein_coding
478.321	2.41019	0.570613	4.22386	2.40155e-05	0.000227336	ENSG00000125657	TNFSF9	protein_coding
1596.04	2.39439	0.953011	2.51245	0.0119895	0.0444121	ENSG00000134460	IL2RA	protein_coding
1202.09	2.38844	0.342462	6.97432	3.07357e-12	1.30477e-10	ENSG00000180611	MB21D2	protein_coding
338.764	2.3845	0.564911	4.22103	2.43191e-05	0.000229756	ENSG00000197461	PDGFA	protein_coding
1639.81	2.37678	0.242475	9.80218	1.10187e-22	1.85462e-20	ENSG00000197982	C1orf122	protein_coding
190.385	2.3736	0.547917	4.33204	1.47736e-05	0.000148311	ENSG00000160111	CPAMD8	protein_coding
379.729	2.35888	0.209683	11.2497	2.32315e-29	7.68562e-27	ENSG00000145365	TIFA	protein_coding
118.865	2.35726	0.405704	5.8103	6.23605e-09	1.43131e-07	ENSG00000184156	KCNQ3	protein_coding
1564.51	2.35377	0.602613	3.90593	9.3862e-05	0.000742996	ENSG00000138646	HERC5	protein_coding
1159.02	2.3502	0.348798	6.73801	1.60574e-11	5.95308e-10	ENSG00000173846	PLK3	protein_coding
3736.9	2.34147	0.346029	6.76669	1.31761e-11	4.96705e-10	ENSG00000104320	NBN	protein_coding
39.3883	2.3409	0.362929	6.45003	1.11828e-10	3.59423e-09	ENSG00000121577	POPDC2	protein_coding
1269.34	2.32677	0.399435	5.82516	5.70566e-09	1.32215e-07	ENSG00000059378	PARP12	protein_coding
198.245	2.32602	0.765661	3.03793	0.00238212	0.0116524	ENSG00000112299	VNN1	protein_coding
78.4449	2.3216	0.662784	3.50281	0.000460383	0.00287653	ENSG00000064886	CHI3L2	protein_coding
3928.82	2.32072	0.339062	6.84453	7.67288e-12	3.00464e-10	ENSG00000117228	GBP1	protein_coding
6.44364	2.31104	0.747035	3.09362	0.00197729	0.00994241	ENSG00000112195	TREML2	protein_coding
112.848	2.30918	0.512985	4.50147	6.74864e-06	7.47218e-05	ENSG00000277117	ICOSLG	protein_coding
4520.58	2.30522	0.298015	7.73526	1.03193e-14	6.82784e-13	ENSG00000159399	HK2	protein_coding
1337.63	2.29012	0.452331	5.06294	4.12848e-07	6.34246e-06	ENSG00000198814	GK	protein_coding
54.195	2.2873	0.653735	3.49881	0.000467336	0.002911	ENSG00000124882	EREG	protein_coding
1486.69	2.28675	0.430299	5.31431	1.0706e-07	1.8812e-06	ENSG00000125347	IRF1	protein_coding
4890.83	2.28422	0.204451	11.1725	5.56059e-29	1.74912e-26	ENSG00000115963	RND3	protein_coding
129.928	2.28248	0.609167	3.74689	0.000179044	0.00129105	ENSG00000147168	IL2RG	protein_coding
2255.06	2.27733	0.282256	8.06829	7.12872e-16	5.44963e-14	ENSG00000059728	MXD1	protein_coding
1437.1	2.27484	0.579199	3.92756	8.58107e-05	0.000686629	ENSG00000166825	ANPEP	protein_coding
3.35719	2.26216	0.919179	2.46106	0.0138527	0.0495259	ENSG00000163737	PF4	protein_coding
4674.01	2.25215	0.322	6.99425	2.66677e-12	1.14474e-10	ENSG00000124201	ZNFX1	protein_coding
166.979	2.25043	0.422859	5.32193	1.02673e-07	1.81357e-06	ENSG00000115604	IL18R1	protein_coding
8259.19	2.2434	0.482017	4.6542	3.25246e-06	3.96747e-05	ENSG00000155629	PIK3AP1	protein_coding
9870.14	2.23992	0.355771	6.29598	3.05472e-10	8.89438e-09	ENSG00000170017	ALCAM	protein_coding
167.797	2.23265	0.427204	5.2262	1.73028e-07	2.89961e-06	ENSG00000176907	C8orf4	protein_coding
60.6002	2.21653	0.436286	5.08046	3.76526e-07	5.83584e-06	ENSG00000127561	SYNGR3	protein_coding
215.151	2.21071	0.2768	7.98667	1.38629e-15	1.02703e-13	ENSG00000166592	RRAD	protein_coding
29.8194	2.20981	0.455288	4.85365	1.21212e-06	1.66075e-05	ENSG00000186907	RTN4RL2	protein_coding
240.463	2.20958	0.824489	2.67994	0.00736355	0.0298215	ENSG00000172548	NIPAL4	protein_coding
1237.31	2.20224	0.484262	4.54762	5.42549e-06	6.193e-05	ENSG00000175471	MCTP1	protein_coding
229.064	2.20068	0.608336	3.61754	0.000297413	0.00198496	ENSG00000158050	DUSP2	protein_coding
8.64123	2.1888	0.565359	3.87152	0.000108158	0.000842609	ENSG00000176076	KCNE5	protein_coding
171.844	2.18007	0.241517	9.02656	1.77148e-19	2.08534e-17	ENSG00000118242	MREG	protein_coding
1856.11	2.17794	0.308714	7.05488	1.72748e-12	7.60248e-11	ENSG00000140406	MESDC1	protein_coding
6530.55	2.17262	0.407487	5.33176	9.72673e-08	1.73777e-06	ENSG00000173193	PARP14	protein_coding
4173.53	2.16253	0.182439	11.8535	2.06472e-32	8.80397e-30	ENSG00000106546	AHR	protein_coding
1495.6	2.16092	0.422585	5.11357	3.16122e-07	5.01716e-06	ENSG00000113916	BCL6	protein_coding
1873.68	2.15862	0.266605	8.09672	5.64611e-16	4.38614e-14	ENSG00000050344	NFE2L3	protein_coding
40.5392	2.1565	0.319225	6.75544	1.424e-11	5.3576e-10	ENSG00000187479	C11orf96	protein_coding
878.406	2.15293	0.340308	6.32643	2.50903e-10	7.41806e-09	ENSG00000179431	FJX1	protein_coding
13.0931	2.14885	0.397939	5.39995	6.66582e-08	1.23938e-06	ENSG00000178127	NDUFV2	protein_coding
3437.57	2.14748	0.47066	4.56269	5.05028e-06	5.83061e-05	ENSG00000197329	PELI1	protein_coding
2337.37	2.14348	0.294159	7.28681	3.17379e-13	1.59839e-11	ENSG00000085117	CD82	protein_coding
944.99	2.13658	0.428126	4.99054	6.02116e-07	8.95274e-06	ENSG00000259207	ITGB3	protein_coding
1922.61	2.13193	0.295819	7.20688	5.72493e-13	2.76616e-11	ENSG00000110218	PANX1	protein_coding
22.4391	2.12768	0.575002	3.70029	0.00021535	0.00150643	ENSG00000181617	FDCSP	protein_coding
10.9634	2.12612	0.545029	3.90092	9.5827e-05	0.000755125	ENSG00000131650	KREMEN2	protein_coding
180.217	2.12603	0.356254	5.96775	2.40547e-09	5.98653e-08	ENSG00000109265	KIAA1211	protein_coding
540.651	2.1188	0.15928	13.3024	2.24252e-40	2.68935e-37	ENSG00000076554	TPD52	protein_coding
1563.29	2.11173	0.336397	6.27751	3.44046e-10	9.9571e-09	ENSG00000126003	PLAGL2	protein_coding
6573.48	2.10664	0.49699	4.23881	2.24708e-05	0.000214193	ENSG00000137462	TLR2	protein_coding
2354.04	2.10438	0.231602	9.08616	1.02597e-19	1.27009e-17	ENSG00000134602	STK26	protein_coding
20.3715	2.10144	0.531699	3.95231	7.74005e-05	0.000629039	ENSG00000104432	IL7	protein_coding
8.44561	2.09688	0.733475	2.85883	0.00425202	0.0188651	ENSG00000165566	AMER2	protein_coding
1654.4	2.09606	0.32814	6.3877	1.68401e-10	5.18664e-09	ENSG00000185811	IKZF1	protein_coding
2076.78	2.08934	0.392075	5.32894	9.87858e-08	1.76162e-06	ENSG00000138496	PARP9	protein_coding
824.104	2.08869	0.458022	4.56023	5.10986e-06	5.87466e-05	ENSG00000141682	PMAIP1	protein_coding
860.442	2.08646	0.473828	4.40341	1.06563e-05	0.000111612	ENSG00000068079	IFI35	protein_coding
330.581	2.08618	0.477596	4.36808	1.25344e-05	0.000128753	ENSG00000114737	CISH	protein_coding
779.962	2.08557	0.245003	8.51243	1.7033e-17	1.5713e-15	ENSG00000111859	NEDD9	protein_coding
113.612	2.08387	0.399418	5.21728	1.81571e-07	3.01904e-06	ENSG00000179862	CITED4	protein_coding
504.774	2.07852	0.318465	6.52668	6.72415e-11	2.2361e-09	ENSG00000183696	UPP1	protein_coding
1208.66	2.07476	0.251738	8.24176	1.69698e-16	1.42191e-14	ENSG00000149483	TMEM138	protein_coding
1195.59	2.07425	0.207177	10.012	1.35043e-23	2.49154e-21	ENSG00000104856	RELB	protein_coding
2106.8	2.06711	0.402131	5.1404	2.7416e-07	4.40217e-06	ENSG00000147650	LRP12	protein_coding
3425.49	2.06458	0.293507	7.03419	2.00422e-12	8.78011e-11	ENSG00000111961	SASH1	protein_coding
1491.65	2.06227	0.303602	6.79266	1.10082e-11	4.18487e-10	ENSG00000114784	EIF1B	protein_coding
77.802	2.05706	0.470877	4.36856	1.2507e-05	0.00012854	ENSG00000125726	CD70	protein_coding
91.655	2.05641	0.341859	6.01539	1.79457e-09	4.55479e-08	ENSG00000146374	RSPO3	protein_coding
2168.61	2.04574	0.494253	4.13906	3.48734e-05	0.000314599	ENSG00000221963	APOL6	protein_coding
217.369	2.04421	0.547851	3.73131	0.000190485	0.00135986	ENSG00000119714	GPR68	protein_coding
578.796	2.04369	0.781911	2.61371	0.00895655	0.0349022	ENSG00000186818	LILRB4	protein_coding
3259.6	2.03974	0.335792	6.07442	1.2444e-09	3.25308e-08	ENSG00000163840	DTX3L	protein_coding
31.2849	2.03399	0.713947	2.84894	0.00438654	0.0193215	ENSG00000137673	MMP7	protein_coding
1018.66	2.03254	0.417123	4.87277	1.10047e-06	1.53124e-05	ENSG00000196116	TDRD7	protein_coding
4358.63	2.03065	0.275094	7.38168	1.56308e-13	8.33122e-12	ENSG00000119729	RHOQ	protein_coding
7966.72	2.03041	0.372309	5.45356	4.93724e-08	9.51162e-07	ENSG00000115415	STAT1	protein_coding
561.274	2.02916	0.40065	5.06467	4.09101e-07	6.29498e-06	ENSG00000167772	ANGPTL4	protein_coding
14.7192	2.02626	0.789835	2.56543	0.0103049	0.0392089	ENSG00000183833	MAATS1	protein_coding
4257.32	2.02288	0.348871	5.79838	6.69601e-09	1.52231e-07	ENSG00000158470	B4GALT5	protein_coding
3.48876	2.02011	0.793154	2.54693	0.0108675	0.0409905	ENSG00000251201	TMED7-TICAM2	protein_coding
21.8808	2.01996	0.786039	2.56979	0.0101759	0.0387872	ENSG00000133055	MYBPH	protein_coding
2332.78	2.01685	0.347446	5.80479	6.44479e-09	1.47217e-07	ENSG00000113070	HBEGF	protein_coding
5.52574	2.00776	0.769049	2.61071	0.00903542	0.0351239	ENSG00000151025	GPR158	protein_coding
2293.24	2.00403	0.468092	4.28127	1.85826e-05	0.000182013	ENSG00000123095	BHLHE41	protein_coding
1578.23	1.99841	0.406501	4.91614	8.82694e-07	1.2602e-05	ENSG00000165312	OTUD1	protein_coding
1307.82	1.99631	0.315073	6.33602	2.35772e-10	7.03575e-09	ENSG00000110031	LPXN	protein_coding
901.656	1.99613	0.566166	3.52569	0.000422377	0.00267831	ENSG00000121858	TNFSF10	protein_coding
13516.2	1.99218	0.370131	5.38237	7.35126e-08	1.34982e-06	ENSG00000122862	SRGN	protein_coding
800.328	1.98688	0.328599	6.04653	1.48001e-09	3.81699e-08	ENSG00000205189	ZBTB10	protein_coding
4656.59	1.98687	0.25281	7.85917	3.86702e-15	2.67871e-13	ENSG00000116044	NFE2L2	protein_coding
4401.94	1.98677	0.431809	4.60105	4.20376e-06	4.9577e-05	ENSG00000101336	HCK	protein_coding
73.5144	1.9824	0.685515	2.89185	0.00382986	0.0173237	ENSG00000163666	HESX1	protein_coding
1480.61	1.98127	0.629408	3.14783	0.00164489	0.00848675	ENSG00000175445	LPL	protein_coding
1733.97	1.97388	0.41511	4.75508	1.98365e-06	2.58563e-05	ENSG00000138035	PNPT1	protein_coding
3278.07	1.96834	0.246689	7.97904	1.47475e-15	1.08836e-13	ENSG00000139289	PHLDA1	protein_coding
3.78444	1.9654	0.749844	2.62108	0.00876511	0.034306	ENSG00000280852	AC025048.1	protein_coding
2973.94	1.96169	0.267943	7.32128	2.45611e-13	1.25674e-11	ENSG00000167703	SLC43A2	protein_coding
2569.76	1.95724	0.330279	5.92603	3.10346e-09	7.557e-08	ENSG00000110911	SLC11A2	protein_coding
119.207	1.94721	0.608021	3.20253	0.00136224	0.00725874	ENSG00000176049	JAKMIP2	protein_coding
162.292	1.94565	0.402027	4.8396	1.301e-06	1.76545e-05	ENSG00000111490	TBC1D30	protein_coding
1728.19	1.94411	0.241793	8.04038	8.95627e-16	6.71301e-14	ENSG00000078804	TP53INP2	protein_coding
708.423	1.94066	0.376918	5.14875	2.62223e-07	4.22819e-06	ENSG00000056972	TRAF3IP2	protein_coding
531.458	1.93914	0.276896	7.00315	2.50274e-12	1.07916e-10	ENSG00000188215	DCUN1D3	protein_coding
5442.43	1.93748	0.475979	4.07051	4.69096e-05	0.000407286	ENSG00000155307	SAMSN1	protein_coding
419.611	1.93462	0.201553	9.59855	8.10792e-22	1.225e-19	ENSG00000100902	PSMA6	protein_coding
33.8535	1.93459	0.481848	4.01493	5.94639e-05	0.000500875	ENSG00000227507	LTB	protein_coding
749.466	1.93276	0.255304	7.57043	3.71986e-14	2.26592e-12	ENSG00000163638	ADAMTS9	protein_coding
1176.05	1.93212	0.305645	6.32147	2.5909e-10	7.63658e-09	ENSG00000146232	NFKBIE	protein_coding
1513.84	1.93191	0.471611	4.0964	4.19631e-05	0.000370712	ENSG00000158517	NCF1	protein_coding
1735.75	1.92976	0.517441	3.72943	0.000191914	0.00136843	ENSG00000140749	IGSF6	protein_coding
1019.56	1.92823	0.519543	3.71139	0.000206122	0.00145247	ENSG00000189221	MAOA	protein_coding
328.89	1.92646	0.615055	3.13218	0.00173515	0.00889026	ENSG00000163235	TGFA	protein_coding
218.128	1.92611	0.499186	3.8585	0.000114086	0.00088127	ENSG00000138678	AGPAT9	protein_coding
166.645	1.92424	0.396351	4.85491	1.20444e-06	1.6555e-05	ENSG00000104689	TNFRSF10A	protein_coding
1030	1.92395	0.195154	9.85862	6.29092e-23	1.07777e-20	ENSG00000107104	KANK1	protein_coding
1177.08	1.92368	0.315976	6.08807	1.14282e-09	3.02045e-08	ENSG00000144655	CSRNP1	protein_coding
4256.77	1.91834	0.328573	5.83841	5.27027e-09	1.22726e-07	ENSG00000170525	PFKFB3	protein_coding
1354.08	1.91658	0.273735	7.00159	2.53076e-12	1.08879e-10	ENSG00000184371	CSF1	protein_coding
1848.52	1.91608	0.580767	3.29922	0.000969524	0.0054507	ENSG00000089127	OAS1	protein_coding
5392.11	1.91539	0.356889	5.36691	8.00954e-08	1.46369e-06	ENSG00000003402	CFLAR	protein_coding
5563.89	1.91332	0.343168	5.57547	2.46863e-08	5.0072e-07	ENSG00000184014	DENND5A	protein_coding
547.699	1.91176	0.176361	10.8401	2.22337e-27	6.1829e-25	ENSG00000214113	LYRM4	protein_coding
19.8743	1.90825	0.561894	3.3961	0.000683527	0.00402563	ENSG00000157368	IL34	protein_coding
1466.14	1.90327	0.76904	2.47487	0.0133286	0.0481004	ENSG00000258227	CLEC5A	protein_coding
3232.15	1.89953	0.337049	5.63579	1.74259e-08	3.6583e-07	ENSG00000108179	PPIF	protein_coding
814.263	1.88644	0.260048	7.25423	4.0396e-13	2.00808e-11	ENSG00000110042	DTX4	protein_coding
4610.81	1.88643	0.230981	8.16705	3.16035e-16	2.55868e-14	ENSG00000149177	PTPRJ	protein_coding
21.6427	1.8817	0.481234	3.91016	9.22341e-05	0.000732457	ENSG00000154655	L3MBTL4	protein_coding
62.2686	1.88089	0.432607	4.3478	1.37508e-05	0.000139382	ENSG00000145911	N4BP3	protein_coding
1255.63	1.87832	0.391479	4.79802	1.6024e-06	2.13371e-05	ENSG00000168209	DDIT4	protein_coding
1538.36	1.87421	0.582754	3.21612	0.00129938	0.0069839	ENSG00000162711	NLRP3	protein_coding
2043.05	1.87223	0.344812	5.4297	5.64493e-08	1.07349e-06	ENSG00000104885	DOT1L	protein_coding
87.6209	1.87084	0.629491	2.97199	0.00295873	0.0139182	ENSG00000143851	PTPN7	protein_coding
25.9762	1.86872	0.367359	5.08691	3.63943e-07	5.65911e-06	ENSG00000130477	UNC13A	protein_coding
370.937	1.86739	0.532833	3.50464	0.000457225	0.00286426	ENSG00000188290	HES4	protein_coding
1004.7	1.8672	0.403116	4.63193	3.6228e-06	4.36648e-05	ENSG00000091073	DTX2	protein_coding
185.191	1.86641	0.215689	8.65326	5.0051e-18	4.8504e-16	ENSG00000178385	PLEKHM3	protein_coding
418.825	1.86301	0.607721	3.06557	0.00217257	0.0107608	ENSG00000007264	MATK	protein_coding
748.44	1.85892	0.458009	4.05871	4.93451e-05	0.00042631	ENSG00000147119	CHST7	protein_coding
856.472	1.85163	0.217556	8.51104	1.72384e-17	1.58263e-15	ENSG00000154640	BTG3	protein_coding
407.104	1.8477	0.218586	8.45296	2.84004e-17	2.55843e-15	ENSG00000042286	AIFM2	protein_coding
4045.09	1.84636	0.348174	5.30299	1.13923e-07	1.98904e-06	ENSG00000146278	PNRC1	protein_coding
670.613	1.84494	0.314815	5.8604	4.61764e-09	1.08582e-07	ENSG00000196449	YRDC	protein_coding
90.3298	1.84211	0.490914	3.7524	0.000175149	0.00126725	ENSG00000172738	TMEM217	protein_coding
312.266	1.83304	0.429203	4.2708	1.94771e-05	0.000189229	ENSG00000156313	RPGR	protein_coding
1738.97	1.83015	0.326649	5.60281	2.1091e-08	4.35623e-07	ENSG00000196954	CASP4	protein_coding
3131.67	1.8288	0.287293	6.36561	1.94515e-10	5.90562e-09	ENSG00000169136	ATF5	protein_coding
2391.94	1.82673	0.439653	4.15495	3.25359e-05	0.000296017	ENSG00000137193	PIM1	protein_coding
1568.93	1.8267	0.191219	9.55292	1.26097e-21	1.87561e-19	ENSG00000164823	OSGIN2	protein_coding
156.618	1.82626	0.282343	6.46823	9.91587e-11	3.21395e-09	ENSG00000081181	ARG2	protein_coding
14.3351	1.82573	0.633635	2.88136	0.00395958	0.0178139	ENSG00000100678	SLC8A3	protein_coding
1873.7	1.82455	0.165909	10.9973	3.93692e-28	1.14547e-25	ENSG00000197860	SGTB	protein_coding
726.482	1.82443	0.540395	3.37611	0.000735198	0.00429044	ENSG00000204642	HLA-F	protein_coding
845.628	1.82221	0.339282	5.37077	7.8402e-08	1.43411e-06	ENSG00000105963	ADAP1	protein_coding
6466.17	1.82178	0.393219	4.63299	3.60417e-06	4.34675e-05	ENSG00000160213	CSTB	protein_coding
1339.61	1.82082	0.230145	7.9116	2.54099e-15	1.82609e-13	ENSG00000135912	TTLL4	protein_coding
136.322	1.82007	0.557839	3.26271	0.00110352	0.00607933	ENSG00000138316	ADAMTS14	protein_coding
3649.56	1.81949	0.24808	7.33429	2.22907e-13	1.14977e-11	ENSG00000134109	EDEM1	protein_coding
2292.55	1.81924	0.454875	3.99943	6.34945e-05	0.00052971	ENSG00000186469	GNG2	protein_coding
3630.25	1.81681	0.274484	6.619	3.61637e-11	1.26165e-09	ENSG00000131378	RFTN1	protein_coding
531.163	1.81637	0.623436	2.91347	0.00357432	0.016339	ENSG00000127507	EMR2	protein_coding
2725.78	1.81368	0.656192	2.76394	0.00571083	0.0241737	ENSG00000126709	IFI6	protein_coding
816.355	1.8066	0.319838	5.64849	1.61863e-08	3.413e-07	ENSG00000136286	MYO1G	protein_coding
1384.37	1.80155	0.243594	7.39571	1.40656e-13	7.53887e-12	ENSG00000136816	TOR1B	protein_coding
1525.96	1.79895	0.385472	4.66688	3.05804e-06	3.77106e-05	ENSG00000198355	PIM3	protein_coding
1640.47	1.79779	0.346887	5.18263	2.18774e-07	3.57669e-06	ENSG00000196083	IL1RAP	protein_coding
12.8779	1.79446	0.519087	3.45695	0.000546327	0.00332937	ENSG00000115590	IL1R2	protein_coding
2224.98	1.79311	0.187608	9.55775	1.20342e-21	1.804e-19	ENSG00000015475	BID	protein_coding
1640.09	1.79216	0.159511	11.2354	2.73351e-29	8.88993e-27	ENSG00000143514	TP53BP2	protein_coding
37.8019	1.78997	0.532011	3.36454	0.00076671	0.00445267	ENSG00000163864	NMNAT3	protein_coding
1067.04	1.78401	0.371554	4.80149	1.57491e-06	2.10148e-05	ENSG00000054277	OPN3	protein_coding
6060.3	1.77795	0.144012	12.3459	5.12676e-35	3.1733e-32	ENSG00000075420	FNDC3B	protein_coding
1193.65	1.77584	0.245708	7.22746	4.92111e-13	2.3966e-11	ENSG00000160584	SIK3	protein_coding
2183.94	1.7718	0.240198	7.37641	1.62613e-13	8.59563e-12	ENSG00000102921	N4BP1	protein_coding
22.641	1.77059	0.41797	4.23617	2.27361e-05	0.000216399	ENSG00000167077	MEI1	protein_coding
2400.26	1.7705	0.626377	2.82658	0.00470482	0.0205309	ENSG00000197249	SERPINA1	protein_coding
908.077	1.7693	0.34424	5.13972	2.75146e-07	4.4143e-06	ENSG00000070190	DAPP1	protein_coding
586.548	1.76899	0.523083	3.38185	0.000719997	0.00421327	ENSG00000108771	DHX58	protein_coding
4503.29	1.76714	0.187439	9.42781	4.1876e-21	6.08725e-19	ENSG00000127314	RAP1B	protein_coding
4065.67	1.76655	0.374634	4.7154	2.4124e-06	3.07161e-05	ENSG00000156273	BACH1	protein_coding
3069.49	1.76623	0.434495	4.06501	4.80296e-05	0.000416256	ENSG00000188313	PLSCR1	protein_coding
685.21	1.76525	0.298912	5.90557	3.51436e-09	8.43974e-08	ENSG00000155287	SLC25A28	protein_coding
1805.39	1.7648	0.18946	9.31488	1.22096e-20	1.68545e-18	ENSG00000095951	HIVEP1	protein_coding
1429.08	1.76272	0.448225	3.93266	8.40099e-05	0.000674187	ENSG00000213949	ITGA1	protein_coding
1132.71	1.75946	0.242225	7.26373	3.76553e-13	1.8767e-11	ENSG00000066697	MSANTD3	protein_coding
6578.48	1.75547	0.248283	7.07046	1.54421e-12	6.84302e-11	ENSG00000155096	AZIN1	protein_coding
3411.18	1.75502	0.227607	7.71073	1.25104e-14	8.10977e-13	ENSG00000148154	UGCG	protein_coding
2162.01	1.75106	0.475116	3.68554	0.000228217	0.00158145	ENSG00000132334	PTPRE	protein_coding
10.3872	1.75105	0.443588	3.94746	7.89842e-05	0.000639927	ENSG00000177807	KCNJ10	protein_coding
1084.49	1.74883	0.459991	3.80189	0.000143595	0.00107755	ENSG00000135111	TBX3	protein_coding
3984.64	1.74629	0.289377	6.03465	1.59303e-09	4.09747e-08	ENSG00000136810	TXN	protein_coding
3921.46	1.74312	0.287416	6.06477	1.32139e-09	3.44026e-08	ENSG00000109436	TBC1D9	protein_coding
788.198	1.74168	0.27388	6.35929	2.02692e-10	6.12481e-09	ENSG00000174799	CEP135	protein_coding
1144.37	1.73321	0.296811	5.83944	5.23774e-09	1.22116e-07	ENSG00000152894	PTPRK	protein_coding
2682.23	1.73169	0.329533	5.255	1.48022e-07	2.50906e-06	ENSG00000125148	MT2A	protein_coding
48.149	1.73159	0.422115	4.10217	4.09297e-05	0.000363256	ENSG00000165379	LRFN5	protein_coding
3627.5	1.72971	0.340986	5.07268	3.92242e-07	6.07453e-06	ENSG00000133639	BTG1	protein_coding
1127.94	1.72829	0.262083	6.59442	4.26934e-11	1.47604e-09	ENSG00000276045	ORAI1	protein_coding
558.546	1.72786	0.209176	8.2603	1.45311e-16	1.22291e-14	ENSG00000116815	CD58	protein_coding
1000.98	1.72484	0.209413	8.23656	1.77227e-16	1.47854e-14	ENSG00000155324	GRAMD3	protein_coding
634.522	1.72094	0.341415	5.04061	4.64056e-07	7.03897e-06	ENSG00000196371	FUT4	protein_coding
959.269	1.71895	0.278316	6.17627	6.5632e-10	1.83311e-08	ENSG00000198369	SPRED2	protein_coding
4376.35	1.71481	0.6784	2.52772	0.0114805	0.0428908	ENSG00000163220	S100A9	protein_coding
1271.52	1.71155	0.565756	3.02525	0.00248427	0.0120618	ENSG00000135929	CYP27A1	protein_coding
4148.99	1.70851	0.21758	7.85232	4.08408e-15	2.8189e-13	ENSG00000159128	IFNGR2	protein_coding
3098.51	1.70688	0.254648	6.70292	2.04297e-11	7.38238e-10	ENSG00000128342	LIF	protein_coding
1822.79	1.70251	0.352477	4.83013	1.36441e-06	1.84629e-05	ENSG00000102908	NFAT5	protein_coding
7848.98	1.70142	0.177127	9.60561	7.57081e-22	1.15293e-19	ENSG00000086062	B4GALT1	protein_coding
3133.82	1.70093	0.315984	5.38297	7.32663e-08	1.34658e-06	ENSG00000171223	JUNB	protein_coding
974.683	1.70093	0.258178	6.58819	4.45225e-11	1.52826e-09	ENSG00000132109	TRIM21	protein_coding
1516.79	1.69825	0.254045	6.68485	2.31162e-11	8.29071e-10	ENSG00000139146	FAM60A	protein_coding
846.791	1.69824	0.372967	4.55334	5.28007e-06	6.03778e-05	ENSG00000038210	PI4K2B	protein_coding
3783.04	1.69603	0.235343	7.20663	5.73528e-13	2.76616e-11	ENSG00000127947	PTPN12	protein_coding
9.01124	1.6882	0.540919	3.12098	0.0018025	0.00918874	ENSG00000175003	SLC22A1	protein_coding
3598.99	1.68492	0.322155	5.23014	1.6938e-07	2.84844e-06	ENSG00000055332	EIF2AK2	protein_coding
323.606	1.68269	0.375511	4.48107	7.42695e-06	8.0787e-05	ENSG00000116663	FBXO6	protein_coding
7064.13	1.6813	0.414337	4.05781	4.95344e-05	0.000426984	ENSG00000146070	PLA2G7	protein_coding
5252.7	1.68042	0.345735	4.86044	1.17124e-06	1.6162e-05	ENSG00000141506	PIK3R5	protein_coding
307.945	1.67806	0.429831	3.90399	9.46206e-05	0.00074746	ENSG00000105711	SCN1B	protein_coding
855.98	1.67338	0.353939	4.72789	2.2686e-06	2.9117e-05	ENSG00000141664	ZCCHC2	protein_coding
1752.65	1.67208	0.261226	6.40089	1.54471e-10	4.80386e-09	ENSG00000115159	GPD2	protein_coding
557.685	1.67176	0.655643	2.5498	0.0107785	0.0407202	ENSG00000187037	GPR141	protein_coding
224.769	1.67114	0.432691	3.8622	0.000112368	0.000869054	ENSG00000179331	RAB39A	protein_coding
3283.17	1.66994	0.306357	5.45095	5.01021e-08	9.63285e-07	ENSG00000159216	RUNX1	protein_coding
541.111	1.66904	0.401938	4.15248	3.28892e-05	0.000298524	ENSG00000074660	SCARF1	protein_coding
4598.56	1.6654	0.361238	4.61025	4.02186e-06	4.77251e-05	ENSG00000121060	TRIM25	protein_coding
1581.94	1.66386	0.392208	4.24228	2.21259e-05	0.000211325	ENSG00000128340	RAC2	protein_coding
1036.62	1.65282	0.410118	4.0301	5.5753e-05	0.000473739	ENSG00000198223	CSF2RA	protein_coding
430.672	1.65048	0.206577	7.98966	1.35313e-15	1.00635e-13	ENSG00000137094	DNAJB5	protein_coding
663.252	1.64894	0.392171	4.20464	2.61499e-05	0.000244525	ENSG00000204267	TAP2	protein_coding
1431.23	1.64814	0.242106	6.80753	9.92883e-12	3.81029e-10	ENSG00000144597	EAF1	protein_coding
422.469	1.64813	0.393319	4.19033	2.78552e-05	0.00025883	ENSG00000144843	ADPRH	protein_coding
423.332	1.64654	0.367999	4.47432	7.66554e-06	8.30059e-05	ENSG00000013619	MAMLD1	protein_coding
29.5252	1.64436	0.485747	3.38521	0.000711226	0.00417084	ENSG00000257594	GALNT4	protein_coding
1822.9	1.64392	0.223784	7.34599	2.04239e-13	1.05631e-11	ENSG00000105928	DFNA5	protein_coding
889.858	1.6436	0.349903	4.6973	2.63619e-06	3.33004e-05	ENSG00000116667	C1orf21	protein_coding
529.962	1.64239	0.256955	6.39176	1.63988e-10	5.07517e-09	ENSG00000271383	NBPF19	protein_coding
2661.85	1.63868	0.460856	3.55573	0.000376938	0.00243361	ENSG00000137752	CASP1	protein_coding
5484.14	1.63838	0.333472	4.9131	8.96457e-07	1.277e-05	ENSG00000134108	ARL8B	protein_coding
43.0149	1.63713	0.507454	3.22617	0.00125459	0.00677923	ENSG00000105371	ICAM4	protein_coding
34.2878	1.63518	0.651469	2.50999	0.0120735	0.0446113	ENSG00000162630	B3GALT2	protein_coding
28120.4	1.63115	0.286676	5.6899	1.27117e-08	2.73138e-07	ENSG00000157227	MMP14	protein_coding
7.15921	1.62843	0.532681	3.05704	0.00223533	0.0110296	ENSG00000113946	CLDN16	protein_coding
14147.4	1.62715	0.237949	6.8382	8.0192e-12	3.12115e-10	ENSG00000162734	PEA15	protein_coding
47.1212	1.62615	0.34501	4.71335	2.43675e-06	3.09849e-05	ENSG00000188015	S100A3	protein_coding
378.474	1.62579	0.57939	2.80603	0.00501562	0.0217148	ENSG00000255833	TIFAB	protein_coding
6200.35	1.62218	0.366434	4.42693	9.55831e-06	0.000101217	ENSG00000173559	NABP1	protein_coding
726.463	1.61873	0.468257	3.45692	0.000546393	0.00332937	ENSG00000079215	SLC1A3	protein_coding
3617.83	1.61811	0.299036	5.4111	6.26381e-08	1.17442e-06	ENSG00000161791	FMNL3	protein_coding
332.972	1.61745	0.219176	7.37967	1.58682e-13	8.41102e-12	ENSG00000170485	NPAS2	protein_coding
3754.17	1.61576	0.490845	3.2918	0.0009955	0.00557387	ENSG00000149781	FERMT3	protein_coding
686.046	1.61446	0.358664	4.50131	6.75359e-06	7.47335e-05	ENSG00000111424	VDR	protein_coding
24.7482	1.61117	0.548312	2.93842	0.00329895	0.0152678	ENSG00000105717	PBX4	protein_coding
941.577	1.61063	0.498003	3.23418	0.00121992	0.00662757	ENSG00000162924	REL	protein_coding
76.5952	1.61042	0.343122	4.69343	2.68661e-06	3.38259e-05	ENSG00000008056	SYN1	protein_coding
2516.73	1.60944	0.326384	4.93115	8.17489e-07	1.17235e-05	ENSG00000113369	ARRDC3	protein_coding
2180.53	1.60494	0.212105	7.56671	3.82805e-14	2.32445e-12	ENSG00000151694	ADAM17	protein_coding
1843.02	1.59921	0.266834	5.99329	2.05641e-09	5.16471e-08	ENSG00000198796	ALPK2	protein_coding
942.716	1.59758	0.244374	6.53741	6.25928e-11	2.09604e-09	ENSG00000143067	ZNF697	protein_coding
94.1538	1.59745	0.450002	3.54987	0.000385422	0.00247934	ENSG00000130940	CASZ1	protein_coding
1397.9	1.59472	0.413532	3.85634	0.000115097	0.000888011	ENSG00000156587	UBE2L6	protein_coding
5402.88	1.58852	0.298904	5.31449	1.06959e-07	1.88114e-06	ENSG00000067082	KLF6	protein_coding
3499.53	1.5885	0.328463	4.83617	1.32365e-06	1.79493e-05	ENSG00000100647	SUSD6	protein_coding
4940.06	1.58779	0.180063	8.81797	1.16557e-18	1.23563e-16	ENSG00000017260	ATP2C1	protein_coding
3282.02	1.58756	0.188379	8.42751	3.53088e-17	3.16591e-15	ENSG00000128641	MYO1B	protein_coding
10.9382	1.58709	0.635417	2.49771	0.0124999	0.0458511	ENSG00000102934	PLLP	protein_coding
502.095	1.58309	0.353491	4.47845	7.51853e-06	8.16443e-05	ENSG00000151014	CCRN4L	protein_coding
1854.67	1.58175	0.304997	5.18611	2.14734e-07	3.51564e-06	ENSG00000162783	IER5	protein_coding
2829.29	1.57988	0.320927	4.92289	8.52771e-07	1.22021e-05	ENSG00000142227	EMP3	protein_coding
1549.12	1.57912	0.219999	7.17786	7.08093e-13	3.35479e-11	ENSG00000111912	NCOA7	protein_coding
4356	1.57553	0.373202	4.22165	2.4252e-05	0.000229235	ENSG00000025708	TYMP	protein_coding
1806.81	1.57425	0.487779	3.22737	0.00124933	0.00675843	ENSG00000028277	POU2F2	protein_coding
873.243	1.57409	0.295781	5.32181	1.02739e-07	1.81357e-06	ENSG00000100739	BDKRB1	protein_coding
2527.34	1.57374	0.132825	11.8483	2.19722e-32	9.16528e-30	ENSG00000103222	ABCC1	protein_coding
1067.74	1.56857	0.313575	5.00223	5.66723e-07	8.4559e-06	ENSG00000162433	AK4	protein_coding
1404.55	1.56835	0.321712	4.875	1.0881e-06	1.51623e-05	ENSG00000128335	APOL2	protein_coding
1797.81	1.56766	0.295734	5.30091	1.1523e-07	2.00094e-06	ENSG00000164211	STARD4	protein_coding
94.1369	1.56563	0.621302	2.51992	0.0117381	0.0436743	ENSG00000055732	MCOLN3	protein_coding
1097.22	1.561	0.342798	4.55372	5.27063e-06	6.03059e-05	ENSG00000178882	FAM101A	protein_coding
935.884	1.55835	0.210141	7.41573	1.20953e-13	6.61212e-12	ENSG00000138386	NAB1	protein_coding
989.645	1.55683	0.186338	8.35487	6.55056e-17	5.73936e-15	ENSG00000170802	FOXN2	protein_coding
988.012	1.55486	0.38065	4.08474	4.41261e-05	0.000386069	ENSG00000106785	TRIM14	protein_coding
14.1662	1.55439	0.371919	4.17938	2.92304e-05	0.00026965	ENSG00000062582	MRPS24	protein_coding
2154.1	1.55153	0.529495	2.93021	0.00338728	0.0156088	ENSG00000135678	CPM	protein_coding
1130.35	1.54999	0.287834	5.38502	7.24386e-08	1.33393e-06	ENSG00000126767	ELK1	protein_coding
741.283	1.54996	0.205716	7.53448	4.90303e-14	2.86827e-12	ENSG00000174405	LIG4	protein_coding
3445.47	1.54503	0.369929	4.17655	2.95958e-05	0.000272366	ENSG00000123728	RAP2C	protein_coding
806.98	1.53822	0.422589	3.63999	0.000272647	0.0018408	ENSG00000178685	PARP10	protein_coding
131.513	1.53811	0.507465	3.03096	0.00243777	0.0118841	ENSG00000137033	IL33	protein_coding
3904.47	1.537	0.605183	2.53973	0.0110939	0.0416738	ENSG00000131042	LILRB2	protein_coding
556.046	1.53558	0.357278	4.29801	1.72338e-05	0.000169755	ENSG00000136147	PHF11	protein_coding
484.17	1.53367	0.29998	5.11258	3.17796e-07	5.03539e-06	ENSG00000188559	RALGAPA2	protein_coding
22.6811	1.53339	0.412982	3.71298	0.000204832	0.0014471	ENSG00000073670	ADAM11	protein_coding
655.042	1.52947	0.164192	9.31515	1.21779e-20	1.68545e-18	ENSG00000163545	NUAK2	protein_coding
556.17	1.52664	0.374895	4.07218	4.65742e-05	0.00040474	ENSG00000127124	HIVEP3	protein_coding
775.697	1.52645	0.215324	7.08908	1.35005e-12	6.09522e-11	ENSG00000029153	ARNTL2	protein_coding
298.912	1.52644	0.506937	3.0111	0.002603	0.0125367	ENSG00000118849	RARRES1	protein_coding
2098.76	1.52509	0.183381	8.31653	9.05763e-17	7.82873e-15	ENSG00000131323	TRAF3	protein_coding
3550.03	1.52458	0.291828	5.22425	1.74862e-07	2.92525e-06	ENSG00000111817	DSE	protein_coding
52.6926	1.52417	0.397867	3.83086	0.000127697	0.000970784	ENSG00000140403	DNAJA4	protein_coding
1162.6	1.52172	0.409352	3.71739	0.000201292	0.00142576	ENSG00000090376	IRAK3	protein_coding
1822.66	1.52112	0.25554	5.95258	2.63954e-09	6.51834e-08	ENSG00000034152	MAP2K3	protein_coding
1375.19	1.52056	0.338906	4.48668	7.23404e-06	7.90471e-05	ENSG00000117036	ETV3	protein_coding
333.917	1.52024	0.200988	7.56385	3.91315e-14	2.36863e-12	ENSG00000111962	UST	protein_coding
169064	1.51984	0.379089	4.0092	6.0925e-05	0.000511162	ENSG00000167996	FTH1	protein_coding
1740.65	1.51879	0.395614	3.83908	0.000123496	0.000943325	ENSG00000125733	TRIP10	protein_coding
11.875	1.51868	0.42888	3.54102	0.000398577	0.00254845	ENSG00000143603	KCNN3	protein_coding
696.384	1.51728	0.504612	3.00684	0.00263983	0.0126728	ENSG00000102524	TNFSF13B	protein_coding
19.5674	1.51522	0.344824	4.39419	1.11184e-05	0.000116009	ENSG00000001626	CFTR	protein_coding
74.1064	1.51272	0.414025	3.65369	0.000258501	0.00175891	ENSG00000087085	ACHE	protein_coding
1841.18	1.51005	0.212814	7.0956	1.28794e-12	5.84233e-11	ENSG00000115084	SLC35F5	protein_coding
11.6885	1.5094	0.508135	2.97046	0.00297351	0.0139843	ENSG00000069696	DRD4	protein_coding
6182.25	1.50312	0.391323	3.84111	0.000122477	0.000936663	ENSG00000140105	WARS	protein_coding
349.354	1.50258	0.367191	4.09209	4.27509e-05	0.000376113	ENSG00000164430	MB21D1	protein_coding
228.253	1.50254	0.404453	3.71498	0.000203222	0.00143678	ENSG00000130222	GADD45G	protein_coding
54.8487	1.50222	0.440084	3.41348	0.000641389	0.00381887	ENSG00000134594	RAB33A	protein_coding
6.72478	1.49654	0.606189	2.46878	0.0135576	0.0486887	ENSG00000241043	GVQW1	protein_coding
31.7126	1.49645	0.580992	2.57568	0.0100042	0.0382467	ENSG00000181790	BAI1	protein_coding
7.23531	1.49576	0.519665	2.87832	0.00399798	0.0179656	ENSG00000136842	TMOD1	protein_coding
204.319	1.49376	0.33715	4.43056	9.39875e-06	9.96922e-05	ENSG00000170396	ZNF804A	protein_coding
3961.92	1.49038	0.280249	5.31804	1.0489e-07	1.84814e-06	ENSG00000145555	MYO10	protein_coding
406.493	1.48813	0.251298	5.92176	3.18505e-09	7.74584e-08	ENSG00000121964	GTDC1	protein_coding
33.644	1.48144	0.492443	3.00834	0.00262677	0.0126322	ENSG00000213928	IRF9	protein_coding
752.948	1.48143	0.33243	4.45636	8.33622e-06	8.96611e-05	ENSG00000025434	NR1H3	protein_coding
822.845	1.48063	0.147835	10.0155	1.30347e-23	2.42825e-21	ENSG00000162729	IGSF8	protein_coding
2288.56	1.48009	0.549459	2.69372	0.007066	0.0288596	ENSG00000131981	LGALS3	protein_coding
610.794	1.47947	0.351206	4.21255	2.52504e-05	0.000237038	ENSG00000198121	LPAR1	protein_coding
4575.31	1.47523	0.348139	4.23746	2.26061e-05	0.000215269	ENSG00000157557	ETS2	protein_coding
5346.96	1.47436	0.352962	4.1771	2.95252e-05	0.000271847	ENSG00000165732	DDX21	protein_coding
860.832	1.47018	0.444944	3.30419	0.00095251	0.00537236	ENSG00000136630	HLX	protein_coding
997.562	1.46621	0.227051	6.45764	1.06348e-10	3.42958e-09	ENSG00000172331	BPGM	protein_coding
61.875	1.4657	0.359285	4.0795	4.51329e-05	0.000393641	ENSG00000180953	ST20	protein_coding
896.803	1.46384	0.368629	3.97105	7.15556e-05	0.000588516	ENSG00000198805	PNP	protein_coding
1354.25	1.46201	0.316588	4.61802	3.87422e-06	4.6288e-05	ENSG00000185947	ZNF267	protein_coding
2188.71	1.46021	0.307093	4.75496	1.98491e-06	2.58563e-05	ENSG00000184988	TMEM106A	protein_coding
368.264	1.45766	0.390229	3.7354	0.00018742	0.00134137	ENSG00000115828	QPCT	protein_coding
998.493	1.45696	0.375024	3.88498	0.000102339	0.000800847	ENSG00000130813	C19orf66	protein_coding
2521	1.45665	0.282167	5.16238	2.43824e-07	3.95478e-06	ENSG00000198604	BAZ1A	protein_coding
8.14511	1.45635	0.545073	2.67184	0.00754368	0.0303965	ENSG00000177453	NIM1K	protein_coding
997.48	1.45531	0.261806	5.55874	2.71722e-08	5.4652e-07	ENSG00000180628	PCGF5	protein_coding
4522.51	1.45179	0.366703	3.95903	7.52534e-05	0.000613929	ENSG00000128512	DOCK4	protein_coding
2195.85	1.44947	0.309523	4.68292	2.82816e-06	3.53219e-05	ENSG00000172936	MYD88	protein_coding
3984.36	1.44868	0.486368	2.97856	0.00289604	0.0136813	ENSG00000161921	CXCL16	protein_coding
6.2866	1.44786	0.539339	2.68451	0.00726367	0.0295224	ENSG00000160870	CYP3A7	protein_coding
522.755	1.44451	0.163842	8.8165	1.18092e-18	1.24503e-16	ENSG00000104825	NFKBIB	protein_coding
29.2757	1.44321	0.302113	4.77704	1.77894e-06	2.33797e-05	ENSG00000156298	TSPAN7	protein_coding
1944.59	1.4426	0.327685	4.40239	1.07064e-05	0.000112014	ENSG00000131459	GFPT2	protein_coding
211.627	1.44206	0.584281	2.4681	0.0135833	0.0487627	ENSG00000137198	GMPR	protein_coding
692.631	1.44163	0.254326	5.66843	1.44112e-08	3.06225e-07	ENSG00000197818	SLC9A8	protein_coding
20.4552	1.4386	0.560518	2.56655	0.0102716	0.0391056	ENSG00000187957	DNER	protein_coding
2113.78	1.43858	0.363065	3.96232	7.42244e-05	0.000606566	ENSG00000102755	FLT1	protein_coding
7783.66	1.43718	0.309846	4.63836	3.51181e-06	4.25677e-05	ENSG00000198668	CALM1	protein_coding
5.80797	1.43255	0.536637	2.66949	0.00759675	0.0305453	ENSG00000154263	ABCA10	protein_coding
121.969	1.4296	0.348762	4.09906	4.14834e-05	0.000366981	ENSG00000138944	KIAA1644	protein_coding
2265.88	1.42904	0.255249	5.5986	2.16087e-08	4.44402e-07	ENSG00000143322	ABL2	protein_coding
687.228	1.42784	0.350691	4.0715	4.67115e-05	0.000405749	ENSG00000178764	ZHX2	protein_coding
927.016	1.42597	0.445159	3.20329	0.00135869	0.00724183	ENSG00000076641	PAG1	protein_coding
706.099	1.42412	0.379107	3.75652	0.00017229	0.00125176	ENSG00000179241	LDLRAD3	protein_coding
4222.67	1.42267	0.327294	4.34676	1.38166e-05	0.000139975	ENSG00000008294	SPAG9	protein_coding
1081.41	1.41507	0.226143	6.25741	3.91424e-10	1.11677e-08	ENSG00000112419	PHACTR2	protein_coding
2995.86	1.41318	0.275792	5.12409	2.9898e-07	4.7648e-06	ENSG00000140464	PML	protein_coding
232.469	1.4121	0.411996	3.42747	0.000609233	0.0036554	ENSG00000115896	PLCL1	protein_coding
1571.22	1.41192	0.427472	3.30296	0.000956711	0.0053913	ENSG00000266094	RASSF5	protein_coding
2674.12	1.41005	0.534986	2.63567	0.0083971	0.0331121	ENSG00000116701	NCF2	protein_coding
10.9826	1.40969	0.465566	3.02791	0.00246252	0.0119774	ENSG00000174059	CD34	protein_coding
2015.73	1.40682	0.230129	6.11319	9.76575e-10	2.61711e-08	ENSG00000114480	GBE1	protein_coding
707.397	1.40586	0.278771	5.04307	4.58111e-07	6.96531e-06	ENSG00000165806	CASP7	protein_coding
545.214	1.40552	0.544667	2.58052	0.00986523	0.0378337	ENSG00000196878	LAMB3	protein_coding
139.584	1.40323	0.269346	5.20978	1.8907e-07	3.12747e-06	ENSG00000027075	PRKCH	protein_coding
4313.23	1.40293	0.250732	5.59535	2.20183e-08	4.51858e-07	ENSG00000178104	PDE4DIP	protein_coding
892.505	1.40159	0.288288	4.86179	1.16331e-06	1.60818e-05	ENSG00000169908	TM4SF1	protein_coding
1403.68	1.39999	0.545675	2.5656	0.0102997	0.0391967	ENSG00000106780	MEGF9	protein_coding
32302.1	1.39955	0.565321	2.47567	0.0132985	0.0480188	ENSG00000137801	THBS1	protein_coding
1639.08	1.39803	0.353209	3.95808	7.55542e-05	0.000615952	ENSG00000134107	BHLHE40	protein_coding
2489.3	1.3978	0.341395	4.09436	4.23336e-05	0.00037347	ENSG00000031081	ARHGAP31	protein_coding
878.064	1.39748	0.235802	5.92651	3.09446e-09	7.54465e-08	ENSG00000158161	EYA3	protein_coding
1317.7	1.39735	0.281946	4.95609	7.19266e-07	1.04555e-05	ENSG00000150630	VEGFC	protein_coding
949.426	1.39396	0.2182	6.38844	1.67587e-10	5.16987e-09	ENSG00000137947	GTF2B	protein_coding
2965.41	1.39373	0.236305	5.89803	3.67863e-09	8.79024e-08	ENSG00000275023	MLLT6	protein_coding
804.109	1.39352	0.335532	4.15316	3.27917e-05	0.000297779	ENSG00000150977	RILPL2	protein_coding
4713.15	1.39269	0.437526	3.1831	0.00145706	0.00767658	ENSG00000143344	RGL1	protein_coding
2771.58	1.39019	0.272055	5.10996	3.22233e-07	5.09507e-06	ENSG00000113580	NR3C1	protein_coding
1915.4	1.3883	0.288737	4.80818	1.52307e-06	2.03941e-05	ENSG00000130396	MLLT4	protein_coding
13223.6	1.38823	0.227207	6.11	9.96283e-10	2.66249e-08	ENSG00000150938	CRIM1	protein_coding
251.483	1.38511	0.51256	2.70234	0.00688537	0.0282179	ENSG00000185338	SOCS1	protein_coding
278.196	1.38498	0.424259	3.26446	0.00109671	0.00604835	ENSG00000188211	NCR3LG1	protein_coding
1417.28	1.38256	0.174127	7.93998	2.02219e-15	1.46422e-13	ENSG00000172432	GTPBP2	protein_coding
7.21089	1.37791	0.485125	2.84032	0.00450678	0.0197795	ENSG00000139219	COL2A1	protein_coding
615.372	1.37612	0.214255	6.4228	1.33792e-10	4.22934e-09	ENSG00000028116	VRK2	protein_coding
11.5427	1.3759	0.436894	3.14926	0.00163682	0.0084519	ENSG00000171056	SOX7	protein_coding
3364.85	1.37463	0.259963	5.28781	1.23792e-07	2.13801e-06	ENSG00000123240	OPTN	protein_coding
2154.29	1.37265	0.193865	7.08042	1.43713e-12	6.4279e-11	ENSG00000154310	TNIK	protein_coding
5920.48	1.36722	0.198522	6.88698	5.69893e-12	2.32112e-10	ENSG00000086061	DNAJA1	protein_coding
556.578	1.36596	0.375928	3.63356	0.000279538	0.00187939	ENSG00000160796	NBEAL2	protein_coding
4017.43	1.36412	0.159617	8.54624	1.2716e-17	1.18444e-15	ENSG00000159202	UBE2Z	protein_coding
507.851	1.36176	0.201741	6.75004	1.47802e-11	5.54995e-10	ENSG00000120910	PPP3CC	protein_coding
264.417	1.3608	0.509017	2.67338	0.00750904	0.0303015	ENSG00000101670	LIPG	protein_coding
441.425	1.36039	0.151781	8.96285	3.16395e-19	3.61368e-17	ENSG00000176463	SLCO3A1	protein_coding
1379.34	1.35976	0.524521	2.59238	0.00953137	0.0367245	ENSG00000105825	TFPI2	protein_coding
68.2217	1.35766	0.302092	4.49417	6.98416e-06	7.67978e-05	ENSG00000163738	MTHFD2L	protein_coding
2345.24	1.35692	0.149354	9.08527	1.03442e-19	1.27233e-17	ENSG00000110330	BIRC2	protein_coding
835.384	1.35612	0.230525	5.88276	4.03469e-09	9.54595e-08	ENSG00000254470	AP5B1	protein_coding
12.3449	1.35483	0.351397	3.85555	0.000115469	0.000889815	ENSG00000131746	TNS4	protein_coding
4048.56	1.34871	0.212581	6.34445	2.23225e-10	6.6717e-09	ENSG00000137710	RDX	protein_coding
3204.09	1.34688	0.19298	6.97938	2.96491e-12	1.26424e-10	ENSG00000166128	RAB8B	protein_coding
1676.54	1.34679	0.184552	7.29758	2.92992e-13	1.47946e-11	ENSG00000109790	KLHL5	protein_coding
1906.88	1.34404	0.536101	2.50706	0.0121739	0.0449046	ENSG00000204287	HLA-DRA	protein_coding
129.75	1.34361	0.364411	3.68708	0.000226844	0.00157535	ENSG00000070808	CAMK2A	protein_coding
3964.84	1.34354	0.33993	3.95239	7.73744e-05	0.000629039	ENSG00000172216	CEBPB	protein_coding
821.586	1.34352	0.238721	5.628	1.82316e-08	3.81076e-07	ENSG00000168884	TNIP2	protein_coding
1748.22	1.34254	0.20666	6.49637	8.22813e-11	2.71741e-09	ENSG00000100911	PSME2	protein_coding
597.04	1.34248	0.44473	3.01864	0.00253911	0.0122876	ENSG00000116711	PLA2G4A	protein_coding
145.803	1.34127	0.363337	3.69152	0.000222915	0.00155199	ENSG00000167100	SAMD14	protein_coding
828.841	1.33792	0.19421	6.88905	5.61675e-12	2.29307e-10	ENSG00000167987	VPS37C	protein_coding
720.935	1.33771	0.286263	4.67302	2.96798e-06	3.67179e-05	ENSG00000147454	SLC25A37	protein_coding
2059.46	1.33583	0.154155	8.66551	4.49494e-18	4.37812e-16	ENSG00000145860	RNF145	protein_coding
61.2399	1.33379	0.46657	2.85873	0.00425347	0.0188663	ENSG00000152402	GUCY1A2	protein_coding
140.288	1.3291	0.323798	4.10471	4.04824e-05	0.000360319	ENSG00000137727	ARHGAP20	protein_coding
295.798	1.32795	0.430543	3.08436	0.00203989	0.0102161	ENSG00000104213	PDGFRL	protein_coding
836.665	1.32755	0.190906	6.95394	3.55224e-12	1.48498e-10	ENSG00000182247	UBE2E2	protein_coding
67.2315	1.32538	0.401227	3.30332	0.000955489	0.00538599	ENSG00000141384	TAF4B	protein_coding
42.6503	1.32273	0.449937	2.93981	0.00328412	0.0152138	ENSG00000185090	MANEAL	protein_coding
2486.47	1.32141	0.349797	3.77765	0.000158315	0.00116926	ENSG00000105939	ZC3HAV1	protein_coding
2581.23	1.32093	0.236504	5.58524	2.33384e-08	4.76402e-07	ENSG00000196182	STK40	protein_coding
1438.71	1.32068	0.483604	2.73091	0.00631599	0.0262831	ENSG00000126561	STAT5A	protein_coding
866.315	1.3204	0.172955	7.63438	2.26908e-14	1.42285e-12	ENSG00000113645	WWC1	protein_coding
145.73	1.31991	0.335125	3.93856	8.1973e-05	0.00066005	ENSG00000103044	HAS3	protein_coding
228.733	1.31936	0.224584	5.87467	4.23687e-09	9.99963e-08	ENSG00000171612	SLC25A33	protein_coding
1791.55	1.3185	0.318772	4.1362	3.53108e-05	0.000318245	ENSG00000113742	CPEB4	protein_coding
2129.65	1.3177	0.246514	5.34532	9.02596e-08	1.6262e-06	ENSG00000104635	SLC39A14	protein_coding
6.13483	1.31617	0.471507	2.79141	0.00524784	0.0225371	ENSG00000119411	BSPRY	protein_coding
12.5879	1.3145	0.430852	3.05092	0.00228143	0.011216	ENSG00000112499	SLC22A2	protein_coding
984.24	1.31379	0.282672	4.64776	3.35556e-06	4.07768e-05	ENSG00000101384	JAG1	protein_coding
2047.09	1.31048	0.153437	8.5408	1.33297e-17	1.23561e-15	ENSG00000083799	CYLD	protein_coding
27.1271	1.31039	0.410422	3.19278	0.00140912	0.00747118	ENSG00000187672	ERC2	protein_coding
186.838	1.30876	0.343663	3.80826	0.000139947	0.00105306	ENSG00000148459	PDSS1	protein_coding
1009.96	1.30861	0.323258	4.04818	5.16176e-05	0.00044216	ENSG00000164687	FABP5	protein_coding
8.06543	1.3083	0.490567	2.66692	0.00765496	0.0307357	ENSG00000198553	KCNRG	protein_coding
77.5263	1.30727	0.488379	2.67676	0.00743389	0.0300488	ENSG00000235750	KIAA0040	protein_coding
282.398	1.30653	0.245442	5.32317	1.01972e-07	1.80336e-06	ENSG00000184545	DUSP8	protein_coding
552.895	1.30595	0.354312	3.68587	0.000227927	0.00158048	ENSG00000123609	NMI	protein_coding
69.812	1.30586	0.273302	4.77807	1.76982e-06	2.33077e-05	ENSG00000062282	DGAT2	protein_coding
3942.04	1.30499	0.309702	4.21371	2.5121e-05	0.000236284	ENSG00000166750	SLFN5	protein_coding
452.433	1.30339	0.305161	4.27114	1.94472e-05	0.000189034	ENSG00000170779	CDCA4	protein_coding
131.127	1.30196	0.519515	2.50611	0.0122066	0.0450078	ENSG00000135525	MAP7	protein_coding
1817.39	1.30021	0.394364	3.29698	0.000977298	0.00548476	ENSG00000171051	FPR1	protein_coding
1595.41	1.29866	0.280034	4.63751	3.52624e-06	4.27156e-05	ENSG00000135090	TAOK3	protein_coding
22.8797	1.29693	0.483756	2.68097	0.00734101	0.0297611	ENSG00000179046	TRIML2	protein_coding
187.427	1.29595	0.395253	3.27878	0.00104256	0.00579508	ENSG00000169129	AFAP1L2	protein_coding
3296.22	1.29434	0.23751	5.44963	5.04755e-08	9.68523e-07	ENSG00000080815	PSEN1	protein_coding
192.558	1.294	0.364203	3.55295	0.000380938	0.00245399	ENSG00000174749	C4orf32	protein_coding
3993.42	1.29394	0.276325	4.68268	2.83152e-06	3.53259e-05	ENSG00000124145	SDC4	protein_coding
1277.94	1.29388	0.206326	6.27104	3.58637e-10	1.03017e-08	ENSG00000168769	TET2	protein_coding
285.268	1.29079	0.304872	4.23387	2.29708e-05	0.000218308	ENSG00000172785	CBWD1	protein_coding
9565.04	1.28865	0.276771	4.65601	3.22399e-06	3.94528e-05	ENSG00000198431	TXNRD1	protein_coding
2814.68	1.28853	0.326205	3.95007	7.81294e-05	0.000634694	ENSG00000130340	SNX9	protein_coding
220.358	1.28693	0.340531	3.7792	0.000157333	0.00116381	ENSG00000055813	CCDC85A	protein_coding
4234.64	1.28691	0.138525	9.29009	1.54151e-20	2.11275e-18	ENSG00000169764	UGP2	protein_coding
1348.45	1.28634	0.338074	3.80491	0.000141857	0.00106618	ENSG00000069399	BCL3	protein_coding
3099.22	1.28531	0.190766	6.7376	1.6102e-11	5.95308e-10	ENSG00000134954	ETS1	protein_coding
2068.76	1.28449	0.349969	3.6703	0.000242264	0.00166198	ENSG00000138685	FGF2	protein_coding
7084.54	1.27737	0.369525	3.45678	0.000546668	0.00332999	ENSG00000204103	MAFB	protein_coding
608.593	1.27721	0.462509	2.76148	0.00575393	0.0243218	ENSG00000175352	NRIP3	protein_coding
2457.72	1.27585	0.185146	6.89104	5.53873e-12	2.26604e-10	ENSG00000144566	RAB5A	protein_coding
23.8134	1.27537	0.499647	2.55254	0.010694	0.0404728	ENSG00000186583	SPATC1	protein_coding
568.394	1.27515	0.0998994	12.7643	2.59345e-37	1.91397e-34	ENSG00000178607	ERN1	protein_coding
869.657	1.27157	0.465365	2.73242	0.00628703	0.0261959	ENSG00000182022	CHST15	protein_coding
1100.58	1.26997	0.265011	4.79213	1.6502e-06	2.18675e-05	ENSG00000173334	TRIB1	protein_coding
235.521	1.26632	0.487655	2.59675	0.00941106	0.0363558	ENSG00000164691	TAGAP	protein_coding
145.143	1.25905	0.444405	2.83312	0.00460966	0.0201803	ENSG00000140961	OSGIN1	protein_coding
52.2955	1.2587	0.510335	2.46642	0.0136473	0.0489459	ENSG00000103313	MEFV	protein_coding
1783.84	1.25653	0.246963	5.08795	3.61958e-07	5.63281e-06	ENSG00000176171	BNIP3	protein_coding
853.529	1.2554	0.239801	5.23517	1.64829e-07	2.77921e-06	ENSG00000004864	SLC25A13	protein_coding
580.707	1.2539	0.332368	3.77262	0.000161545	0.00118809	ENSG00000177374	HIC1	protein_coding
1288.63	1.25238	0.134947	9.28049	1.68704e-20	2.27964e-18	ENSG00000157350	ST3GAL2	protein_coding
3692.6	1.25217	0.34501	3.62937	0.000284116	0.00190683	ENSG00000170581	STAT2	protein_coding
117.851	1.24738	0.339005	3.67953	0.000233664	0.00161105	ENSG00000117595	IRF6	protein_coding
1240.2	1.24623	0.207308	6.01149	1.8383e-09	4.65961e-08	ENSG00000143622	RIT1	protein_coding
284.978	1.24608	0.27259	4.57125	4.84819e-06	5.62436e-05	ENSG00000048052	HDAC9	protein_coding
2335.82	1.24509	0.163412	7.61929	2.55075e-14	1.58394e-12	ENSG00000011007	TCEB3	protein_coding
2630.67	1.24451	0.210354	5.91629	3.29292e-09	7.97973e-08	ENSG00000067066	SP100	protein_coding
25952.1	1.23719	0.246662	5.01572	5.2836e-07	7.94528e-06	ENSG00000277443	MARCKS	protein_coding
801.962	1.23709	0.254696	4.85713	1.19097e-06	1.64168e-05	ENSG00000119138	KLF9	protein_coding
265.617	1.23458	0.259979	4.74877	2.04654e-06	2.6605e-05	ENSG00000166394	CYB5R2	protein_coding
348.347	1.23444	0.430256	2.86908	0.00411667	0.0183713	ENSG00000103241	FOXF1	protein_coding
671.233	1.23437	0.212193	5.81719	5.98459e-09	1.37854e-07	ENSG00000196781	TLE1	protein_coding
1215.32	1.23273	0.200236	6.15638	7.44242e-10	2.05475e-08	ENSG00000183735	TBK1	protein_coding
1531.2	1.23224	0.236242	5.21598	1.82845e-07	3.0376e-06	ENSG00000242247	ARFGAP3	protein_coding
355.449	1.23153	0.307606	4.00358	6.23913e-05	0.000521185	ENSG00000139725	RHOF	protein_coding
282.328	1.23042	0.279359	4.40444	1.06059e-05	0.000111206	ENSG00000154359	LONRF1	protein_coding
5641.18	1.22905	0.176195	6.9755	3.04784e-12	1.29672e-10	ENSG00000143321	HDGF	protein_coding
26.5331	1.22801	0.333176	3.68579	0.000227995	0.00158048	ENSG00000092295	TGM1	protein_coding
17.0409	1.22314	0.438952	2.7865	0.00532802	0.0228104	ENSG00000181016	LSMEM1	protein_coding
1404	1.22185	0.463714	2.63492	0.00841561	0.033151	ENSG00000006459	KDM7A	protein_coding
3192.93	1.21642	0.273319	4.45053	8.5657e-06	9.18205e-05	ENSG00000136754	ABI1	protein_coding
3993.67	1.21488	0.356249	3.41021	0.000649134	0.00385622	ENSG00000002549	LAP3	protein_coding
910.263	1.21465	0.229381	5.29534	1.18793e-07	2.05723e-06	ENSG00000072401	UBE2D1	protein_coding
2648.3	1.21357	0.335571	3.61644	0.000298681	0.00199204	ENSG00000102218	RP2	protein_coding
1770.19	1.2084	0.209881	5.75756	8.53389e-09	1.8865e-07	ENSG00000139496	NUPL1	protein_coding
518.476	1.20703	0.188423	6.40599	1.49396e-10	4.66116e-09	ENSG00000116809	ZBTB17	protein_coding
5195.05	1.20566	0.225926	5.33653	9.47432e-08	1.69742e-06	ENSG00000105993	DNAJB6	protein_coding
1559.32	1.20424	0.180631	6.66688	2.61305e-11	9.25076e-10	ENSG00000158985	CDC42SE2	protein_coding
3010.81	1.20255	0.316617	3.79812	0.000145801	0.00109282	ENSG00000163694	RBM47	protein_coding
1540.87	1.19833	0.186055	6.44075	1.18882e-10	3.81456e-09	ENSG00000023330	ALAS1	protein_coding
149.506	1.19801	0.458018	2.61564	0.00890611	0.0347742	ENSG00000153162	BMP6	protein_coding
832.008	1.19787	0.239161	5.00865	5.48145e-07	8.20422e-06	ENSG00000165914	TTC7B	protein_coding
600.095	1.1948	0.35882	3.3298	0.000869087	0.00496607	ENSG00000204634	TBC1D8	protein_coding
7583.48	1.19429	0.447735	2.6674	0.00764416	0.0307124	ENSG00000136167	LCP1	protein_coding
339.189	1.19349	0.20219	5.90278	3.57432e-09	8.5623e-08	ENSG00000138495	COX17	protein_coding
252.695	1.19291	0.236884	5.03584	4.75763e-07	7.20517e-06	ENSG00000136682	CBWD2	protein_coding
619.008	1.19127	0.334319	3.56326	0.000366275	0.0023728	ENSG00000169155	ZBTB43	protein_coding
948.602	1.19083	0.172687	6.89586	5.35394e-12	2.19981e-10	ENSG00000164543	STK17A	protein_coding
22.4248	1.1905	0.462736	2.57274	0.0100896	0.0384967	ENSG00000091129	NRCAM	protein_coding
42.1873	1.1903	0.34545	3.44566	0.000569676	0.0034526	ENSG00000154914	USP43	protein_coding
934.178	1.18987	0.278686	4.26958	1.95838e-05	0.000189881	ENSG00000272886	DCP1A	protein_coding
524.75	1.18944	0.369634	3.21788	0.00129142	0.00695072	ENSG00000147894	C9orf72	protein_coding
63.2701	1.1865	0.23283	5.096	3.46896e-07	5.42039e-06	ENSG00000196550	FAM72A	protein_coding
15.3005	1.18603	0.380393	3.1179	0.00182145	0.00926809	ENSG00000166455	C16orf46	protein_coding
180.306	1.1856	0.31631	3.74821	0.000178099	0.00128569	ENSG00000204149	AGAP6	protein_coding
2624.66	1.18364	0.239616	4.93976	7.82193e-07	1.12425e-05	ENSG00000133961	NUMB	protein_coding
1231.1	1.18357	0.323031	3.66396	0.000248346	0.00169824	ENSG00000176845	METRNL	protein_coding
43.6672	1.17985	0.371319	3.17745	0.00148578	0.00779135	ENSG00000197506	SLC28A3	protein_coding
5828.43	1.17939	0.457057	2.5804	0.00986871	0.0378343	ENSG00000189067	LITAF	protein_coding
2435.77	1.17845	0.388226	3.03548	0.0024015	0.0117341	ENSG00000105967	TFEC	protein_coding
88.9837	1.17668	0.308788	3.81063	0.000138612	0.00104424	ENSG00000170379	TCAF2	protein_coding
3578.21	1.17528	0.187297	6.27495	3.49751e-10	1.00615e-08	ENSG00000177156	TALDO1	protein_coding
3170.78	1.17306	0.326694	3.59072	0.000329771	0.00216256	ENSG00000170142	UBE2E1	protein_coding
2571.72	1.1718	0.348491	3.3625	0.000772395	0.00447891	ENSG00000101966	XIAP	protein_coding
746.478	1.17165	0.424651	2.7591	0.00579605	0.0244531	ENSG00000197442	MAP3K5	protein_coding
23.7346	1.17026	0.351032	3.33377	0.000856765	0.00491028	ENSG00000169085	C8orf46	protein_coding
18668.7	1.16951	0.250006	4.67792	2.89799e-06	3.60613e-05	ENSG00000164111	ANXA5	protein_coding
1156.43	1.16936	0.189895	6.1579	7.37158e-10	2.03812e-08	ENSG00000035681	NSMAF	protein_coding
301.713	1.16818	0.189759	6.15611	7.4554e-10	2.05538e-08	ENSG00000124508	BTN2A2	protein_coding
42.4062	1.16711	0.420026	2.77867	0.00545827	0.0232691	ENSG00000069667	RORA	protein_coding
13253.2	1.16537	0.158431	7.35569	1.89944e-13	9.93091e-12	ENSG00000115091	ACTR3	protein_coding
1653.1	1.16532	0.255514	4.56069	5.09853e-06	5.86817e-05	ENSG00000184384	MAML2	protein_coding
325.889	1.16523	0.115964	10.0482	9.36021e-24	1.81418e-21	ENSG00000153975	ZUFSP	protein_coding
2722.87	1.16518	0.217584	5.35509	8.55129e-08	1.55318e-06	ENSG00000136603	SKIL	protein_coding
518.262	1.16031	0.320302	3.62255	0.000291717	0.00195034	ENSG00000213694	S1PR3	protein_coding
494.434	1.16022	0.196183	5.914	3.33905e-09	8.06924e-08	ENSG00000137714	FDX1	protein_coding
1486.49	1.15935	0.219868	5.27291	1.34278e-07	2.30253e-06	ENSG00000049759	NEDD4L	protein_coding
268.291	1.15918	0.300652	3.85555	0.00011547	0.000889815	ENSG00000129521	EGLN3	protein_coding
323.33	1.15882	0.361994	3.2012	0.00136855	0.00728832	ENSG00000106003	LFNG	protein_coding
1131.48	1.15227	0.198892	5.79346	6.89513e-09	1.55835e-07	ENSG00000166401	SERPINB8	protein_coding
576.06	1.15092	0.30616	3.75921	0.000170449	0.00124262	ENSG00000125629	INSIG2	protein_coding
1648.01	1.15083	0.225713	5.09863	3.42128e-07	5.35461e-06	ENSG00000164164	OTUD4	protein_coding
736.801	1.149	0.167627	6.85448	7.15706e-12	2.81991e-10	ENSG00000092871	RFFL	protein_coding
416.887	1.14768	0.279722	4.10292	4.07975e-05	0.000362586	ENSG00000135698	MPHOSPH6	protein_coding
9220.23	1.14626	0.232252	4.93541	7.9982e-07	1.14786e-05	ENSG00000178719	GRINA	protein_coding
468.264	1.14479	0.185674	6.16556	7.0232e-10	1.94461e-08	ENSG00000102780	DGKH	protein_coding
143.719	1.1426	0.231247	4.94102	7.77166e-07	1.11786e-05	ENSG00000165259	HDX	protein_coding
10.8055	1.14125	0.442405	2.57966	0.00988985	0.0379063	ENSG00000109339	MAPK10	protein_coding
2983.7	1.14123	0.425795	2.68023	0.00735712	0.0298075	ENSG00000139211	AMIGO2	protein_coding
17197.9	1.13642	0.303329	3.74649	0.000179328	0.00129232	ENSG00000119900	OGFRL1	protein_coding
1228.61	1.13524	0.156828	7.23876	4.52798e-13	2.2164e-11	ENSG00000156671	SAMD8	protein_coding
303.495	1.13394	0.368877	3.07402	0.00211193	0.0105284	ENSG00000087842	PIR	protein_coding
5168.66	1.13391	0.185418	6.1154	9.63153e-10	2.58837e-08	ENSG00000231925	TAPBP	protein_coding
1327.89	1.13222	0.353121	3.20632	0.00134446	0.00717994	ENSG00000196352	CD55	protein_coding
173.726	1.13159	0.275913	4.10127	4.10884e-05	0.000364159	ENSG00000185880	TRIM69	protein_coding
207.545	1.12956	0.244083	4.62779	3.69596e-06	4.43516e-05	ENSG00000198855	FICD	protein_coding
5812	1.12891	0.406381	2.77797	0.00546996	0.0233084	ENSG00000116679	IVNS1ABP	protein_coding
3078.31	1.12617	0.155448	7.24468	4.33476e-13	2.1327e-11	ENSG00000058085	LAMC2	protein_coding
2035.61	1.12448	0.198231	5.67259	1.40652e-08	3.00204e-07	ENSG00000108510	MED13	protein_coding
7934.1	1.12091	0.228315	4.90948	9.13185e-07	1.29125e-05	ENSG00000143384	MCL1	protein_coding
1774.27	1.11958	0.105179	10.6445	1.84983e-26	4.55059e-24	ENSG00000091140	DLD	protein_coding
74.9752	1.11837	0.426875	2.61989	0.0087957	0.0344011	ENSG00000197536	C5orf56	protein_coding
5223.77	1.11793	0.19265	5.80291	6.51728e-09	1.4852e-07	ENSG00000091317	CMTM6	protein_coding
99.0087	1.11568	0.309741	3.60199	0.00031579	0.00208656	ENSG00000176273	SLC35G1	protein_coding
67.5396	1.11477	0.291145	3.8289	0.000128717	0.000976601	ENSG00000154153	FAM134B	protein_coding
530.361	1.11358	0.210012	5.30245	1.14261e-07	1.9904e-06	ENSG00000107443	CCNJ	protein_coding
2478.51	1.11348	0.109101	10.2059	1.86571e-24	3.80843e-22	ENSG00000156860	FBRS	protein_coding
175.791	1.11334	0.344608	3.23074	0.0012347	0.00669437	ENSG00000148344	PTGES	protein_coding
1246.66	1.11225	0.248067	4.48365	7.3376e-06	7.99965e-05	ENSG00000112033	PPARD	protein_coding
211.536	1.11176	0.254884	4.36181	1.28989e-05	0.000132143	ENSG00000140479	PCSK6	protein_coding
11375	1.10875	0.289218	3.83361	0.000126275	0.000961495	ENSG00000137575	SDCBP	protein_coding
61.6242	1.1051	0.345392	3.19955	0.0013764	0.00732604	ENSG00000241978	AKAP2	protein_coding
322.323	1.10491	0.319718	3.45589	0.000548481	0.00333997	ENSG00000037897	METTL1	protein_coding
1647.73	1.10462	0.260187	4.24548	2.18128e-05	0.000208751	ENSG00000197063	MAFG	protein_coding
244.513	1.1045	0.333181	3.31501	0.000916399	0.00519771	ENSG00000132481	TRIM47	protein_coding
3413.73	1.10306	0.210066	5.25104	1.5124e-07	2.56133e-06	ENSG00000101421	CHMP4B	protein_coding
1443.03	1.09913	0.228098	4.81865	1.44535e-06	1.94347e-05	ENSG00000159110	IFNAR2	protein_coding
2494.73	1.09892	0.248335	4.42514	9.63777e-06	0.00010189	ENSG00000162231	NXF1	protein_coding
1685.92	1.09757	0.155356	7.06485	1.6079e-12	7.10883e-11	ENSG00000064393	HIPK2	protein_coding
406.921	1.09565	0.327312	3.34741	0.000815713	0.00470734	ENSG00000144749	LRIG1	protein_coding
683.97	1.09534	0.14145	7.74367	9.65887e-15	6.41296e-13	ENSG00000197780	TAF13	protein_coding
635.135	1.09447	0.178425	6.13405	8.5669e-10	2.32835e-08	ENSG00000151748	SAV1	protein_coding
1804.1	1.09423	0.228223	4.79458	1.63015e-06	2.16466e-05	ENSG00000135655	USP15	protein_coding
675.634	1.09373	0.206101	5.30679	1.11573e-07	1.95335e-06	ENSG00000116863	ADPRHL2	protein_coding
993.044	1.0936	0.260399	4.1997	2.67268e-05	0.000249433	ENSG00000117475	BLZF1	protein_coding
111.495	1.09311	0.304822	3.58605	0.000335718	0.00219556	ENSG00000184937	WT1	protein_coding
4705.5	1.093	0.232227	4.70661	2.51872e-06	3.19216e-05	ENSG00000125753	VASP	protein_coding
1208.04	1.09288	0.1421	7.69094	1.46055e-14	9.34166e-13	ENSG00000100418	DESI1	protein_coding
38.3945	1.09153	0.250634	4.35509	1.33011e-05	0.000135829	ENSG00000047936	ROS1	protein_coding
441.75	1.09026	0.154137	7.07332	1.51265e-12	6.74995e-11	ENSG00000118197	DDX59	protein_coding
1020.81	1.08887	0.212137	5.13287	2.85355e-07	4.56664e-06	ENSG00000131871	VIMP	protein_coding
145.93	1.08863	0.401723	2.70989	0.00673046	0.0277312	ENSG00000069493	CLEC2D	protein_coding
439.728	1.08843	0.260304	4.18139	2.89733e-05	0.000267454	ENSG00000121989	ACVR2A	protein_coding
176.416	1.08623	0.187473	5.79405	6.87078e-09	1.55651e-07	ENSG00000180758	GPR157	protein_coding
5416.63	1.08236	0.43192	2.50593	0.0122129	0.0450137	ENSG00000082397	EPB41L3	protein_coding
46.6656	1.08062	0.339851	3.17968	0.00147439	0.00774027	ENSG00000164532	TBX20	protein_coding
1205.99	1.07927	0.168059	6.42196	1.34529e-10	4.24562e-09	ENSG00000135334	AKIRIN2	protein_coding
362.646	1.07785	0.323085	3.3361	0.000849611	0.0048751	ENSG00000125845	BMP2	protein_coding
1752.45	1.07748	0.43762	2.46214	0.0138113	0.0494238	ENSG00000132510	KDM6B	protein_coding
92.4641	1.07297	0.256863	4.1772	2.95125e-05	0.000271847	ENSG00000163362	C1orf106	protein_coding
81.821	1.07223	0.147478	7.2704	3.58431e-13	1.79104e-11	ENSG00000271303	SRXN1	protein_coding
995.739	1.07119	0.198068	5.40821	6.36594e-08	1.18938e-06	ENSG00000263528	IKBKE	protein_coding
4975.01	1.07054	0.309311	3.46104	0.000538099	0.00328928	ENSG00000066336	SPI1	protein_coding
7204.59	1.07035	0.217813	4.91406	8.92083e-07	1.27266e-05	ENSG00000141526	SLC16A3	protein_coding
106.413	1.06544	0.308763	3.45068	0.000559172	0.00339752	ENSG00000167604	NFKBID	protein_coding
281.006	1.06486	0.306639	3.47269	0.000515267	0.00317093	ENSG00000159167	STC1	protein_coding
24.9587	1.06479	0.429995	2.47629	0.0132756	0.0479451	ENSG00000113494	PRLR	protein_coding
2850.84	1.06466	0.332546	3.20154	0.00136693	0.00728169	ENSG00000155465	SLC7A7	protein_coding
597.99	1.06388	0.341962	3.1111	0.00186393	0.00945416	ENSG00000225614	ZNF469	protein_coding
753.434	1.06386	0.162593	6.54308	6.02628e-11	2.02508e-09	ENSG00000101236	RNF24	protein_coding
128.168	1.06342	0.306904	3.46499	0.000530256	0.00324858	ENSG00000104450	SPAG1	protein_coding
57.2447	1.06006	0.281278	3.76872	0.000164086	0.00120309	ENSG00000178078	STAP2	protein_coding
168.58	1.05601	0.307038	3.43933	0.000583146	0.00352867	ENSG00000136367	ZFHX2	protein_coding
858.436	1.05544	0.190781	5.53222	3.16209e-08	6.28749e-07	ENSG00000167378	IRGQ	protein_coding
1081.84	1.0546	0.317725	3.31923	0.000902671	0.00513199	ENSG00000164171	ITGA2	protein_coding
1709.45	1.05255	0.343306	3.06594	0.00216989	0.0107531	ENSG00000165997	ARL5B	protein_coding
1684.53	1.04817	0.307696	3.40651	0.00065799	0.00389797	ENSG00000090530	P3H2	protein_coding
427.655	1.04759	0.214259	4.88935	1.01171e-06	1.41698e-05	ENSG00000123353	ORMDL2	protein_coding
1118.43	1.04604	0.280973	3.72291	0.000196941	0.00139908	ENSG00000131370	SH3BP5	protein_coding
1498.42	1.04458	0.172647	6.05039	1.44492e-09	3.73152e-08	ENSG00000100567	PSMA3	protein_coding
6841.61	1.04125	0.237174	4.39026	1.13218e-05	0.000117683	ENSG00000100664	EIF5	protein_coding
1927.49	1.04116	0.204624	5.08814	3.61585e-07	5.63157e-06	ENSG00000169032	MAP2K1	protein_coding
1232.18	1.04028	0.144792	7.18465	6.73783e-13	3.21606e-11	ENSG00000112763	BTN2A1	protein_coding
4178.7	1.03955	0.213687	4.86484	1.14547e-06	1.58925e-05	ENSG00000197622	CDC42SE1	protein_coding
4849.68	1.03953	0.422706	2.45923	0.0139237	0.0497425	ENSG00000169403	PTAFR	protein_coding
940.995	1.03883	0.203686	5.10017	3.39353e-07	5.31552e-06	ENSG00000128590	DNAJB9	protein_coding
5245.3	1.0386	0.22155	4.68789	2.76038e-06	3.45958e-05	ENSG00000075426	FOSL2	protein_coding
2940.45	1.03776	0.242694	4.27603	1.90259e-05	0.000185503	ENSG00000196396	PTPN1	protein_coding
604.578	1.03461	0.300974	3.43754	0.000587026	0.00354544	ENSG00000047365	ARAP2	protein_coding
1294.5	1.03417	0.327807	3.15482	0.00160595	0.00831488	ENSG00000129667	RHBDF2	protein_coding
6191.77	1.03364	0.393914	2.62402	0.0086899	0.0340567	ENSG00000110324	IL10RA	protein_coding
2746.75	1.03247	0.140413	7.35312	1.93636e-13	1.00964e-11	ENSG00000146535	GNA12	protein_coding
2567.89	1.03095	0.275144	3.74693	0.000179009	0.00129105	ENSG00000157483	MYO1E	protein_coding
1567.28	1.03077	0.22672	4.54642	5.45662e-06	6.22113e-05	ENSG00000169871	TRIM56	protein_coding
2224.76	1.03006	0.20805	4.95102	7.38274e-07	1.06913e-05	ENSG00000122515	ZMIZ2	protein_coding
5649.2	1.02806	0.387924	2.65016	0.0080453	0.0320011	ENSG00000179630	LACC1	protein_coding
1049.26	1.02161	0.195701	5.22025	1.7868e-07	2.98132e-06	ENSG00000101166	SLMO2	protein_coding
2054.96	1.0214	0.3895	2.62233	0.00873317	0.0341984	ENSG00000077585	GPR137B	protein_coding
860.814	1.02067	0.344104	2.96615	0.00301549	0.0141574	ENSG00000057657	PRDM1	protein_coding
317.348	1.01932	0.2282	4.46677	7.94098e-06	8.57904e-05	ENSG00000117479	SLC19A2	protein_coding
510.937	1.01818	0.183072	5.56165	2.67239e-08	5.38632e-07	ENSG00000113811	SELK	protein_coding
49.9951	1.01772	0.374549	2.71718	0.00658413	0.0272277	ENSG00000214226	C17orf67	protein_coding
9188.8	1.01697	0.234298	4.3405	1.4216e-05	0.000143416	ENSG00000160710	ADAR	protein_coding
229.811	1.01619	0.201589	5.04088	4.634e-07	7.03458e-06	ENSG00000112541	PDE10A	protein_coding
707.93	1.01607	0.225429	4.50726	6.56713e-06	7.28803e-05	ENSG00000124275	MTRR	protein_coding
137.845	1.01597	0.325694	3.1194	0.0018122	0.00923326	ENSG00000158286	RNF207	protein_coding
932.454	1.01594	0.329114	3.0869	0.00202253	0.0101407	ENSG00000137449	CPEB2	protein_coding
520.216	1.01585	0.33902	2.99644	0.0027315	0.0130414	ENSG00000171621	SPSB1	protein_coding
3609.58	1.01353	0.235804	4.2982	1.72192e-05	0.000169755	ENSG00000091039	OSBPL8	protein_coding
470.275	1.01308	0.322534	3.14099	0.00168375	0.00865466	ENSG00000067798	NAV3	protein_coding
2055.49	1.01139	0.243163	4.15929	3.1924e-05	0.000291288	ENSG00000060491	OGFR	protein_coding
783.735	1.01002	0.220018	4.59061	4.41945e-06	5.18023e-05	ENSG00000198517	MAFK	protein_coding
1901.01	1.00982	0.147599	6.84162	7.8303e-12	3.06004e-10	ENSG00000163605	PPP4R2	protein_coding
3205.83	1.00936	0.268907	3.75356	0.000174338	0.00126288	ENSG00000120129	DUSP1	protein_coding
1350.73	1.00907	0.268633	3.7563	0.000172443	0.00125218	ENSG00000163660	CCNL1	protein_coding
13.8366	1.00889	0.344177	2.9313	0.00337542	0.0155579	ENSG00000115290	GRB14	protein_coding
12.8959	1.00836	0.395192	2.55157	0.0107239	0.0405619	ENSG00000188910	GJB3	protein_coding
733.87	1.00831	0.299198	3.37005	0.00075155	0.0043739	ENSG00000188677	PARVB	protein_coding
3404.21	1.00748	0.114196	8.82231	1.12126e-18	1.19526e-16	ENSG00000265808	SEC22B	protein_coding
155.408	1.00636	0.382937	2.62802	0.00858842	0.0337072	ENSG00000142149	HUNK	protein_coding
1627.54	1.00529	0.253584	3.96431	7.36074e-05	0.000602294	ENSG00000196628	TCF4	protein_coding
2443.4	1.00502	0.157619	6.37628	1.81442e-10	5.56153e-09	ENSG00000173039	RELA	protein_coding
140.492	1.00397	0.225336	4.45542	8.37284e-06	9.00045e-05	ENSG00000204152	TIMM23B	protein_coding
481.207	1.00149	0.32172	3.11291	0.00185251	0.0094012	ENSG00000106462	EZH2	protein_coding
1003.75	1.00095	0.229955	4.35281	1.34404e-05	0.000136965	ENSG00000160741	CRTC2	protein_coding
6459.68	1.00075	0.402353	2.48725	0.0128735	0.0468368	ENSG00000081237	PTPRC	protein_coding

## Sheet:  shared LPS downregulated genes
Table S2. List of LPS–down-regulated genes that are shared between both WT and IL-10RB−/− Mφs
baseMean	log2FoldChange	lfcSE	stat	pvalue	padj	gene_id	gene_name	gene_biotype
91.3898	-13.0496	4.54986	-2.86813	0.00412908	0.0184125	ENSG00000067646	ZFY	protein_coding
19.4821	-9.82672	2.31571	-4.24349	2.20068e-05	0.000210397	ENSG00000144649	FAM198A	protein_coding
11.833	-9.4889	2.42127	-3.91897	8.89266e-05	0.00070949	ENSG00000183542	KLRC4	protein_coding
57.6287	-8.24481	1.16599	-7.0711	1.53715e-12	6.8346e-11	ENSG00000186188	FFAR4	protein_coding
2.67531	-7.64506	2.48284	-3.07916	0.00207582	0.010378	ENSG00000156413	FUT6	protein_coding
25.4674	-7.60184	1.59502	-4.76599	1.87924e-06	2.45633e-05	ENSG00000197520	FAM177B	protein_coding
2.01246	-7.35632	2.43862	-3.0166	0.00255631	0.0123491	ENSG00000262874	C19orf84	protein_coding
3.18686	-6.85989	2.3644	-2.90132	0.00371594	0.0168761	ENSG00000048540	LMO3	protein_coding
1.71	-6.71231	2.60759	-2.57414	0.0100488	0.0383792	ENSG00000126895	AVPR2	protein_coding
1.43873	-6.63025	2.52127	-2.62972	0.00854546	0.0335592	ENSG00000213809	KLRK1	protein_coding
2.26739	-6.4843	2.35836	-2.7495	0.00596867	0.025099	ENSG00000214787	MS4A4E	protein_coding
1.49094	-6.30124	2.41185	-2.61262	0.00898513	0.0349709	ENSG00000174885	NLRP6	protein_coding
1.83537	-6.29751	2.44227	-2.57855	0.00992165	0.0379993	ENSG00000187855	ASCL4	protein_coding
13.6303	-5.94209	1.44269	-4.11875	3.80933e-05	0.000341239	ENSG00000133317	LGALS12	protein_coding
23.3585	-5.345	1.0884	-4.91089	9.06619e-07	1.28765e-05	ENSG00000168329	CX3CR1	protein_coding
5.5248	-5.0217	1.45421	-3.45322	0.000553942	0.00336895	ENSG00000131482	G6PC	protein_coding
106.174	-4.98496	0.613624	-8.1238	4.51819e-16	3.5677e-14	ENSG00000179583	CIITA	protein_coding
534.021	-4.96177	0.571243	-8.68592	3.75696e-18	3.69685e-16	ENSG00000245848	CEBPA	protein_coding
815.817	-4.9071	0.605521	-8.10394	5.32079e-16	4.15022e-14	ENSG00000004799	PDK4	protein_coding
156.823	-4.87372	0.462843	-10.53	6.28554e-26	1.47082e-23	ENSG00000105516	DBP	protein_coding
185.365	-4.8669	0.740302	-6.57421	4.89138e-11	1.66411e-09	ENSG00000181631	P2RY13	protein_coding
274.312	-4.85365	0.851229	-5.70194	1.18454e-08	2.5538e-07	ENSG00000120457	KCNJ5	protein_coding
4.87633	-4.8003	1.62366	-2.95647	0.00311187	0.0145458	ENSG00000174500	GCSAM	protein_coding
7.89464	-4.74621	1.20556	-3.93692	8.25339e-05	0.000663731	ENSG00000149922	TBX6	protein_coding
3.10109	-4.70497	1.71184	-2.74849	0.00598708	0.0251489	ENSG00000140090	SLC24A4	protein_coding
27.5646	-4.67598	1.01289	-4.61647	3.90322e-06	4.66054e-05	ENSG00000007129	CEACAM21	protein_coding
227.402	-4.6739	0.556469	-8.39921	4.49484e-17	3.99291e-15	ENSG00000196220	SRGAP3	protein_coding
283.905	-4.60684	0.455472	-10.1144	4.76835e-24	9.53075e-22	ENSG00000118308	LRMP	protein_coding
10.5204	-4.56674	0.837856	-5.4505	5.02287e-08	9.64753e-07	ENSG00000137078	SIT1	protein_coding
7.52732	-4.53977	1.11116	-4.08562	4.39584e-05	0.000384972	ENSG00000185518	SV2B	protein_coding
97.988	-4.51825	0.649713	-6.95423	3.54486e-12	1.48498e-10	ENSG00000072858	SIDT1	protein_coding
85.6284	-4.4262	0.65965	-6.70991	1.94738e-11	7.09039e-10	ENSG00000113555	PCDH12	protein_coding
187.769	-4.38209	0.404618	-10.8302	2.47679e-27	6.78788e-25	ENSG00000152804	HHEX	protein_coding
172.575	-4.38116	0.508747	-8.61167	7.20033e-18	6.87363e-16	ENSG00000196218	RYR1	protein_coding
136.536	-4.36524	0.52037	-8.38873	4.91432e-17	4.3255e-15	ENSG00000175262	C1orf127	protein_coding
173.984	-4.34405	0.709936	-6.11893	9.4203e-10	2.53872e-08	ENSG00000133246	PRAM1	protein_coding
12.017	-4.33345	0.934724	-4.63607	3.55097e-06	4.29069e-05	ENSG00000185905	C16orf54	protein_coding
10.1562	-4.24483	0.963737	-4.40455	1.06004e-05	0.000111206	ENSG00000092067	CEBPE	protein_coding
68.4699	-4.18542	0.651494	-6.42435	1.32432e-10	4.19323e-09	ENSG00000122477	LRRC39	protein_coding
67.7679	-4.18229	0.568887	-7.35172	1.95675e-13	1.01751e-11	ENSG00000150681	RGS18	protein_coding
1.98745	-4.15295	1.64996	-2.51701	0.0118357	0.0439611	ENSG00000135824	RGS8	protein_coding
2289.57	-4.13011	0.412337	-10.0163	1.29189e-23	2.42825e-21	ENSG00000092068	SLC7A8	protein_coding
46.2541	-4.12293	0.532117	-7.74817	9.32275e-15	6.21128e-13	ENSG00000180767	CHST13	protein_coding
344.953	-4.11351	0.488797	-8.41558	3.90958e-17	3.48916e-15	ENSG00000162367	TAL1	protein_coding
63.1243	-4.08577	0.688952	-5.93041	3.02182e-09	7.38632e-08	ENSG00000198842	DUSP27	protein_coding
405.247	-4.07552	0.376765	-10.8171	2.8554e-27	7.60964e-25	ENSG00000171227	TMEM37	protein_coding
6.41909	-3.99349	1.06284	-3.75739	0.000171694	0.00125027	ENSG00000146755	TRIM50	protein_coding
297.948	-3.99332	0.375326	-10.6396	1.94966e-26	4.73546e-24	ENSG00000106069	CHN2	protein_coding
269.33	-3.91878	0.432726	-9.05603	1.35285e-19	1.6326e-17	ENSG00000170271	FAXDC2	protein_coding
8.66725	-3.90358	0.773227	-5.04842	4.45476e-07	6.80015e-06	ENSG00000144406	UNC80	protein_coding
16.5097	-3.89969	0.778362	-5.01013	5.43927e-07	8.14745e-06	ENSG00000172794	RAB37	protein_coding
8.57698	-3.89082	1.04195	-3.73418	0.000188331	0.00134689	ENSG00000118492	ADGB	protein_coding
3.23205	-3.78326	1.38127	-2.73898	0.0061631	0.0257474	ENSG00000255819	KLRC4-KLRK1	protein_coding
2.36663	-3.78033	1.23217	-3.06803	0.00215477	0.0106892	ENSG00000174946	GPR171	protein_coding
32.7595	-3.75182	0.557189	-6.73348	1.65649e-11	6.10071e-10	ENSG00000185669	SNAI3	protein_coding
207.138	-3.72636	0.456922	-8.15535	3.48157e-16	2.80691e-14	ENSG00000171777	RASGRP4	protein_coding
75.0667	-3.72625	0.479295	-7.77443	7.57865e-15	5.10243e-13	ENSG00000186439	TRDN	protein_coding
704.441	-3.71275	0.337823	-10.9902	4.25845e-28	1.21957e-25	ENSG00000182511	FES	protein_coding
266.525	-3.67663	0.41108	-8.94385	3.75855e-19	4.2423e-17	ENSG00000168675	LDLRAD4	protein_coding
15.0109	-3.64516	1.18704	-3.07079	0.00213496	0.0106184	ENSG00000183625	CCR3	protein_coding
1181.77	-3.63174	0.301612	-12.0411	2.16007e-33	1.01091e-30	ENSG00000107738	C10orf54	protein_coding
8.77854	-3.62808	0.957428	-3.78941	0.000151007	0.00112264	ENSG00000173762	CD7	protein_coding
392.575	-3.61526	0.454396	-7.95619	1.77425e-15	1.29446e-13	ENSG00000167895	TMC8	protein_coding
1575.99	-3.59194	0.444576	-8.07948	6.5046e-16	4.99241e-14	ENSG00000162745	OLFML2B	protein_coding
140.283	-3.53947	0.541518	-6.5362	6.3101e-11	2.10938e-09	ENSG00000064655	EYA2	protein_coding
21.3079	-3.52822	0.60739	-5.80883	6.29102e-09	1.4422e-07	ENSG00000179144	GIMAP7	protein_coding
276.197	-3.52746	0.353491	-9.97893	1.88492e-23	3.41205e-21	ENSG00000101695	RNF125	protein_coding
380.872	-3.5023	0.412268	-8.49522	1.97567e-17	1.80519e-15	ENSG00000126882	FAM78A	protein_coding
15.4259	-3.4783	0.908724	-3.82768	0.000129357	0.000980678	ENSG00000156222	SLC28A1	protein_coding
555.182	-3.46235	0.459423	-7.5363	4.83499e-14	2.83712e-12	ENSG00000167994	RAB3IL1	protein_coding
792.298	-3.45046	0.311903	-11.0626	1.90471e-28	5.71054e-26	ENSG00000076351	SLC46A1	protein_coding
3.22978	-3.43935	1.03294	-3.32967	0.00086948	0.00496683	ENSG00000158022	TRIM63	protein_coding
2.52648	-3.42544	1.26211	-2.71406	0.00664647	0.027444	ENSG00000220008	LINGO3	protein_coding
8.38345	-3.4203	0.641994	-5.32763	9.9503e-08	1.77276e-06	ENSG00000175463	TBC1D10C	protein_coding
359.776	-3.4109	0.392263	-8.69543	3.45515e-18	3.4174e-16	ENSG00000249437	NAIP	protein_coding
273.507	-3.35681	0.384182	-8.73755	2.38218e-18	2.39315e-16	ENSG00000188060	RAB42	protein_coding
16.8698	-3.35411	0.541411	-6.19513	5.82364e-10	1.63368e-08	ENSG00000124215	CDH26	protein_coding
189.055	-3.3359	0.401092	-8.31705	9.01761e-17	7.82873e-15	ENSG00000100307	CBX7	protein_coding
235.906	-3.32795	1.34302	-2.47796	0.0132136	0.0477572	ENSG00000121691	CAT	protein_coding
229.978	-3.31591	0.737565	-4.49576	6.93234e-06	7.62716e-05	ENSG00000104760	FGL1	protein_coding
231.898	-3.29527	0.524298	-6.28512	3.2761e-10	9.49574e-09	ENSG00000163606	CD200R1	protein_coding
18.8726	-3.29006	0.62903	-5.23036	1.69176e-07	2.8475e-06	ENSG00000257108	NHLRC4	protein_coding
13.3681	-3.28503	0.70652	-4.6496	3.32587e-06	4.05186e-05	ENSG00000171643	S100Z	protein_coding
157.441	-3.26079	0.50745	-6.42583	1.31152e-10	4.15957e-09	ENSG00000187796	CARD9	protein_coding
1.46537	-3.23305	1.28655	-2.51296	0.0119723	0.0443654	ENSG00000064205	WISP2	protein_coding
8.1304	-3.22935	0.97314	-3.31848	0.000905075	0.00514413	ENSG00000084110	HAL	protein_coding
264.904	-3.21837	0.545125	-5.90391	3.54993e-09	8.51451e-08	ENSG00000184574	LPAR5	protein_coding
415.933	-3.21341	0.481323	-6.6762	2.45211e-11	8.74556e-10	ENSG00000137474	MYO7A	protein_coding
62.5254	-3.20936	0.446305	-7.19096	6.43389e-13	3.07864e-11	ENSG00000179761	PIPOX	protein_coding
133.574	-3.20189	0.541389	-5.91422	3.33451e-09	8.06843e-08	ENSG00000154930	ACSS1	protein_coding
5.05283	-3.20018	0.98172	-3.25977	0.00111505	0.00613051	ENSG00000215397	SCRT2	protein_coding
376.106	-3.19788	0.326342	-9.79916	1.13524e-22	1.89418e-20	ENSG00000108798	ABI3	protein_coding
255.654	-3.17297	0.370652	-8.5605	1.12379e-17	1.05703e-15	ENSG00000117643	MAN1C1	protein_coding
273.763	-3.16292	0.293115	-10.7907	3.80814e-27	9.87442e-25	ENSG00000103490	PYCARD	protein_coding
3695.6	-3.15156	0.575228	-5.47881	4.28189e-08	8.32431e-07	ENSG00000171659	GPR34	protein_coding
13.8244	-3.13225	0.571628	-5.47953	4.26467e-08	8.29923e-07	ENSG00000142621	FHAD1	protein_coding
4.58925	-3.12809	0.850084	-3.67974	0.00023347	0.00161029	ENSG00000154856	APCDD1	protein_coding
27.0599	-3.10307	0.610123	-5.08598	3.65733e-07	5.68166e-06	ENSG00000118557	PMFBP1	protein_coding
550.704	-3.10219	0.441899	-7.02015	2.21636e-12	9.62163e-11	ENSG00000090238	YPEL3	protein_coding
1806.2	-3.08056	0.69523	-4.43099	9.37998e-06	9.95481e-05	ENSG00000017427	IGF1	protein_coding
228.626	-3.07467	0.562545	-5.46565	4.61226e-08	8.91239e-07	ENSG00000187554	TLR5	protein_coding
249.921	-3.06969	0.475246	-6.45915	1.05293e-10	3.40128e-09	ENSG00000134830	C5AR2	protein_coding
7.80161	-3.05669	0.718873	-4.25206	2.11817e-05	0.000203426	ENSG00000180871	CXCR2	protein_coding
1672.65	-3.05204	0.452981	-6.73769	1.60925e-11	5.95308e-10	ENSG00000138449	SLC40A1	protein_coding
472.099	-3.03798	0.238877	-12.7178	4.70977e-37	3.22754e-34	ENSG00000129422	MTUS1	protein_coding
113.518	-3.03165	0.279959	-10.8289	2.51167e-27	6.78788e-25	ENSG00000182580	EPHB3	protein_coding
5.16518	-3.03161	0.930116	-3.25938	0.00111654	0.00613524	ENSG00000275793	RIMBP3	protein_coding
3.52755	-3.0292	1.17338	-2.5816	0.00983422	0.0377502	ENSG00000159625	DRC7	protein_coding
642.392	-3.02513	0.44083	-6.86235	6.7739e-12	2.70224e-10	ENSG00000164684	ZNF704	protein_coding
38.1376	-3.02189	0.478675	-6.31303	2.73629e-10	8.04041e-09	ENSG00000052850	ALX4	protein_coding
22.9664	-3.02017	1.22261	-2.47027	0.0135012	0.0485406	ENSG00000105366	SIGLEC8	protein_coding
1008.43	-3.01512	0.465084	-6.48295	8.99464e-11	2.94521e-09	ENSG00000151117	TMEM86A	protein_coding
34.4211	-3.00957	0.782467	-3.84626	0.000119936	0.00091943	ENSG00000105352	CEACAM4	protein_coding
53.5885	-3.00532	0.664692	-4.52138	6.14382e-06	6.86991e-05	ENSG00000182162	P2RY8	protein_coding
1549	-2.97336	0.38932	-7.63732	2.21797e-14	1.39536e-12	ENSG00000168918	INPP5D	protein_coding
134.104	-2.96567	0.48709	-6.08855	1.13935e-09	3.01543e-08	ENSG00000158813	EDA	protein_coding
46.5892	-2.96529	0.514514	-5.76328	8.24928e-09	1.83305e-07	ENSG00000196872	KIAA1211L	protein_coding
78.177	-2.96492	0.518363	-5.71978	1.06663e-08	2.31784e-07	ENSG00000155792	DEPTOR	protein_coding
25.9418	-2.94936	0.602941	-4.89163	1.00006e-06	1.40374e-05	ENSG00000101605	MYOM1	protein_coding
69.7986	-2.93774	0.557423	-5.27022	1.36264e-07	2.33449e-06	ENSG00000173269	MMRN2	protein_coding
1006.52	-2.93728	0.257656	-11.4	4.17992e-30	1.45826e-27	ENSG00000075240	GRAMD4	protein_coding
19.7782	-2.9347	0.603801	-4.86037	1.17164e-06	1.6162e-05	ENSG00000146090	RASGEF1C	protein_coding
55.6088	-2.93144	0.562949	-5.20729	1.91619e-07	3.16252e-06	ENSG00000179921	GPBAR1	protein_coding
1151.49	-2.92115	0.372716	-7.83748	4.59696e-15	3.16152e-13	ENSG00000069424	KCNAB2	protein_coding
275.375	-2.91492	0.460391	-6.3314	2.42951e-10	7.22752e-09	ENSG00000101096	NFATC2	protein_coding
5.21808	-2.90885	0.981068	-2.96499	0.00302697	0.0141984	ENSG00000205832	C16orf96	protein_coding
79.2448	-2.90215	0.409527	-7.08657	1.37472e-12	6.19207e-11	ENSG00000076555	ACACB	protein_coding
5.50668	-2.89913	1.13858	-2.54627	0.0108881	0.0410534	ENSG00000101082	SLA2	protein_coding
293.75	-2.89621	0.318704	-9.08746	1.01384e-19	1.26322e-17	ENSG00000107719	PALD1	protein_coding
3.58123	-2.88412	1.07331	-2.68713	0.00720698	0.0293542	ENSG00000078814	MYH7B	protein_coding
54.4346	-2.87632	0.400963	-7.17354	7.30817e-13	3.44544e-11	ENSG00000157303	SUSD3	protein_coding
10.0704	-2.86681	0.893249	-3.20942	0.00133002	0.00711269	ENSG00000204882	GPR20	protein_coding
51.0418	-2.85218	0.535739	-5.32383	1.01606e-07	1.79855e-06	ENSG00000159374	M1AP	protein_coding
958.317	-2.84081	0.30237	-9.39515	5.71349e-21	8.12077e-19	ENSG00000153208	MERTK	protein_coding
432.779	-2.83988	0.392053	-7.2436	4.36936e-13	2.14423e-11	ENSG00000122547	EEPD1	protein_coding
492.527	-2.83545	0.289934	-9.77964	1.37694e-22	2.27766e-20	ENSG00000155849	ELMO1	protein_coding
5.96939	-2.83529	0.902382	-3.142	0.00167796	0.00863225	ENSG00000131400	NAPSA	protein_coding
4.14307	-2.82909	1.05712	-2.67622	0.00744574	0.030084	ENSG00000105610	KLF1	protein_coding
16.7804	-2.81205	0.701667	-4.00767	6.13208e-05	0.000513993	ENSG00000139344	AMDHD1	protein_coding
55.4539	-2.80632	0.37153	-7.5534	4.24045e-14	2.54268e-12	ENSG00000125510	OPRL1	protein_coding
6.62512	-2.80065	0.711323	-3.93724	8.24236e-05	0.000663121	ENSG00000162881	OXER1	protein_coding
28.4334	-2.79674	0.659153	-4.24292	2.20628e-05	0.000210827	ENSG00000165071	TMEM71	protein_coding
1090.95	-2.79431	0.436647	-6.39946	1.55927e-10	4.8413e-09	ENSG00000129675	ARHGEF6	protein_coding
148.224	-2.7931	0.374994	-7.4484	9.44808e-14	5.25478e-12	ENSG00000174370	C11orf45	protein_coding
25.0024	-2.77586	0.966392	-2.8724	0.00407371	0.0182121	ENSG00000169313	P2RY12	protein_coding
112.389	-2.77097	0.608425	-4.55433	5.25519e-06	6.02009e-05	ENSG00000153012	LGI2	protein_coding
64.3875	-2.77075	0.790665	-3.50433	0.000457761	0.00286668	ENSG00000188305	C19orf35	protein_coding
141.202	-2.76699	0.358735	-7.71318	1.22718e-14	7.98208e-13	ENSG00000134042	MRO	protein_coding
24.7383	-2.76116	0.696397	-3.96493	7.34188e-05	0.000601007	ENSG00000167711	SERPINF2	protein_coding
3.18375	-2.75743	1.03661	-2.66004	0.0078131	0.031272	ENSG00000188779	SKOR1	protein_coding
226.532	-2.75534	0.509211	-5.411	6.26727e-08	1.17442e-06	ENSG00000169891	REPS2	protein_coding
1396.95	-2.75277	0.55215	-4.98554	6.17874e-07	9.16211e-06	ENSG00000082074	FYB	protein_coding
112.265	-2.7469	0.844001	-3.25462	0.00113545	0.00622666	ENSG00000140368	PSTPIP1	protein_coding
197.589	-2.74214	0.226294	-12.1176	8.52325e-34	4.42011e-31	ENSG00000197093	GAL3ST4	protein_coding
9.58556	-2.74104	0.731292	-3.74822	0.000178094	0.00128569	ENSG00000162739	SLAMF6	protein_coding
133.202	-2.73604	0.296221	-9.23647	2.54769e-20	3.37138e-18	ENSG00000117016	RIMS3	protein_coding
1071	-2.73047	0.419351	-6.51119	7.45594e-11	2.46663e-09	ENSG00000071073	MGAT4A	protein_coding
20.6127	-2.72606	0.520504	-5.23733	1.62914e-07	2.75175e-06	ENSG00000165028	NIPSNAP3B	protein_coding
313.554	-2.72042	0.444768	-6.11648	9.56639e-10	2.57447e-08	ENSG00000185818	NAT8L	protein_coding
393.549	-2.70445	0.469505	-5.76021	8.4009e-09	1.86354e-07	ENSG00000077420	APBB1IP	protein_coding
194.657	-2.70358	0.456148	-5.92699	3.08544e-09	7.53225e-08	ENSG00000169291	SHE	protein_coding
24.1616	-2.69636	0.469233	-5.74631	9.12101e-09	2.00704e-07	ENSG00000163815	CLEC3B	protein_coding
142.093	-2.68647	0.570682	-4.70747	2.50813e-06	3.18083e-05	ENSG00000166793	YPEL4	protein_coding
4.436	-2.66395	0.98293	-2.71021	0.006724	0.0277105	ENSG00000172771	EFCAB12	protein_coding
404.204	-2.63919	0.430942	-6.12424	9.11183e-10	2.45904e-08	ENSG00000161929	SCIMP	protein_coding
7.62173	-2.63677	0.721386	-3.65514	0.000257039	0.0017502	ENSG00000138669	PRKG2	protein_coding
119.502	-2.6365	0.634373	-4.15607	3.2377e-05	0.00029485	ENSG00000168546	GFRA2	protein_coding
4.13729	-2.63326	0.888264	-2.9645	0.00303176	0.014206	ENSG00000112053	SLC26A8	protein_coding
6183.04	-2.63008	0.430371	-6.1112	9.88856e-10	2.64633e-08	ENSG00000137491	SLCO2B1	protein_coding
61.94	-2.62669	0.511661	-5.13366	2.84159e-07	4.55128e-06	ENSG00000075884	ARHGAP15	protein_coding
68.5201	-2.61724	0.580504	-4.50857	6.52663e-06	7.24728e-05	ENSG00000198019	FCGR1B	protein_coding
191.775	-2.6101	0.428948	-6.08488	1.16576e-09	3.06839e-08	ENSG00000049246	PER3	protein_coding
66.0007	-2.58821	0.483131	-5.35715	8.45445e-08	1.53767e-06	ENSG00000140022	STON2	protein_coding
59.0319	-2.58652	0.581054	-4.45143	8.53021e-06	9.14912e-05	ENSG00000113749	HRH2	protein_coding
454.799	-2.57162	0.426527	-6.02922	1.64752e-09	4.22063e-08	ENSG00000177614	PGBD5	protein_coding
633.658	-2.55935	0.276877	-9.24366	2.38213e-20	3.17418e-18	ENSG00000134508	CABLES1	protein_coding
20.4022	-2.55173	0.766802	-3.32775	0.000875496	0.00499376	ENSG00000068831	RASGRP2	protein_coding
11.756	-2.54893	0.834923	-3.05289	0.00226648	0.0111511	ENSG00000149634	SPATA25	protein_coding
107.727	-2.54761	0.629655	-4.04603	5.20925e-05	0.00044583	ENSG00000169282	KCNAB1	protein_coding
614.224	-2.54108	0.3365	-7.55149	4.30315e-14	2.57224e-12	ENSG00000170989	S1PR1	protein_coding
185.468	-2.53497	0.341545	-7.42208	1.15294e-13	6.32076e-12	ENSG00000163803	PLB1	protein_coding
176.316	-2.53418	0.418108	-6.06105	1.35235e-09	3.51611e-08	ENSG00000104903	LYL1	protein_coding
745.045	-2.53306	0.368167	-6.88018	5.97785e-12	2.4148e-10	ENSG00000110876	SELPLG	protein_coding
195.673	-2.53133	0.571274	-4.43102	9.37873e-06	9.95481e-05	ENSG00000154783	FGD5	protein_coding
65.0387	-2.53041	0.451522	-5.60418	2.09244e-08	4.32648e-07	ENSG00000165879	FRAT1	protein_coding
535.574	-2.52042	0.52695	-4.78303	1.72674e-06	2.27717e-05	ENSG00000134061	CD180	protein_coding
401.108	-2.51979	0.296763	-8.4909	2.05036e-17	1.86456e-15	ENSG00000022567	SLC45A4	protein_coding
24.2109	-2.51823	0.382197	-6.58882	4.43346e-11	1.52454e-09	ENSG00000122223	CD244	protein_coding
449.029	-2.50161	0.57451	-4.35434	1.33471e-05	0.000136153	ENSG00000117115	PADI2	protein_coding
20.0083	-2.50017	0.532415	-4.6959	2.6543e-06	3.3485e-05	ENSG00000159761	C16orf86	protein_coding
965.929	-2.48625	0.414863	-5.99294	2.06078e-09	5.16891e-08	ENSG00000102879	CORO1A	protein_coding
352.348	-2.48306	0.444746	-5.58309	2.3628e-08	4.80778e-07	ENSG00000163106	HPGDS	protein_coding
713.024	-2.48036	0.278306	-8.91235	4.99612e-19	5.50951e-17	ENSG00000138640	FAM13A	protein_coding
97.8913	-2.48035	0.464252	-5.34268	9.15805e-08	1.64536e-06	ENSG00000141401	IMPA2	protein_coding
22.5247	-2.48023	0.494764	-5.01296	5.36001e-07	8.04757e-06	ENSG00000198483	ANKRD35	protein_coding
22.3244	-2.47838	0.577479	-4.29172	1.77296e-05	0.00017437	ENSG00000166578	IQCD	protein_coding
1729.71	-2.4739	0.284416	-8.69819	3.37221e-18	3.35264e-16	ENSG00000152518	ZFP36L2	protein_coding
376.293	-2.46887	0.320911	-7.69333	1.4335e-14	9.19932e-13	ENSG00000133056	PIK3C2B	protein_coding
53.1834	-2.46765	0.59398	-4.15444	3.2609e-05	0.000296541	ENSG00000120049	KCNIP2	protein_coding
112.706	-2.4665	0.655943	-3.76023	0.000169755	0.00123897	ENSG00000187808	SOWAHD	protein_coding
6.64559	-2.46519	0.571824	-4.31109	1.62449e-05	0.000161089	ENSG00000128482	RNF112	protein_coding
427.202	-2.46377	0.332987	-7.399	1.37215e-13	7.37503e-12	ENSG00000077063	CTTNBP2	protein_coding
130.111	-2.44692	0.624731	-3.91675	8.97491e-05	0.000715457	ENSG00000186074	CD300LF	protein_coding
227.395	-2.43588	0.267057	-9.1212	7.42953e-20	9.56764e-18	ENSG00000183160	TMEM119	protein_coding
151.574	-2.41241	0.393534	-6.13012	8.78126e-10	2.37987e-08	ENSG00000122986	HVCN1	protein_coding
1988.81	-2.41165	0.349609	-6.89814	5.26881e-12	2.17415e-10	ENSG00000137841	PLCB2	protein_coding
13391.7	-2.39533	0.411112	-5.82647	5.66123e-09	1.31511e-07	ENSG00000182578	CSF1R	protein_coding
446.498	-2.39033	0.347665	-6.87538	6.1825e-12	2.487e-10	ENSG00000198794	SCAMP5	protein_coding
100.65	-2.38142	0.49482	-4.81269	1.48912e-06	1.99534e-05	ENSG00000198785	GRIN3A	protein_coding
285.902	-2.36808	0.358057	-6.61369	3.74849e-11	1.30537e-09	ENSG00000162946	DISC1	protein_coding
157.749	-2.36238	0.35851	-6.58945	4.41463e-11	1.52262e-09	ENSG00000169220	RGS14	protein_coding
73.5328	-2.35852	0.621201	-3.7967	0.000146633	0.00109734	ENSG00000163083	INHBB	protein_coding
307.237	-2.35776	0.461411	-5.10988	3.22358e-07	5.09507e-06	ENSG00000141574	SECTM1	protein_coding
410.69	-2.35763	0.469347	-5.02321	5.08145e-07	7.65328e-06	ENSG00000127084	FGD3	protein_coding
8.13777	-2.3549	0.587688	-4.00706	6.14797e-05	0.000514916	ENSG00000196074	SYCP2	protein_coding
28.2081	-2.35354	0.429207	-5.48345	4.17108e-08	8.1336e-07	ENSG00000138030	KHK	protein_coding
673.124	-2.35134	0.414728	-5.66958	1.43147e-08	3.04851e-07	ENSG00000145569	FAM105A	protein_coding
253.912	-2.34799	0.513325	-4.57407	4.78339e-06	5.56264e-05	ENSG00000128594	LRRC4	protein_coding
553.235	-2.34512	0.355253	-6.60125	4.07715e-11	1.41725e-09	ENSG00000105875	WDR91	protein_coding
34.7306	-2.33121	0.452592	-5.1508	2.59372e-07	4.19278e-06	ENSG00000131781	FMO5	protein_coding
8.45151	-2.32412	0.710177	-3.27259	0.00106565	0.00589783	ENSG00000137098	SPAG8	protein_coding
522.72	-2.3222	0.520234	-4.46376	8.0534e-06	8.67165e-05	ENSG00000160593	AMICA1	protein_coding
38.4591	-2.32018	0.670574	-3.45999	0.000540186	0.00330098	ENSG00000165171	WBSCR27	protein_coding
271.471	-2.30191	0.563545	-4.08469	4.41359e-05	0.000386069	ENSG00000167851	CD300A	protein_coding
170.418	-2.29708	0.566314	-4.0562	4.98781e-05	0.000429753	ENSG00000178226	PRSS36	protein_coding
763.522	-2.29245	0.426524	-5.37473	7.66981e-08	1.40428e-06	ENSG00000100100	PIK3IP1	protein_coding
4.11152	-2.28447	0.86837	-2.63075	0.00851955	0.0334849	ENSG00000168772	CXXC4	protein_coding
1745.31	-2.28181	0.41446	-5.50551	3.68105e-08	7.22209e-07	ENSG00000158270	COLEC12	protein_coding
15.1108	-2.27199	0.675743	-3.36221	0.000773211	0.00448229	ENSG00000004948	CALCR	protein_coding
29.2472	-2.27173	0.820152	-2.76989	0.00560748	0.0237887	ENSG00000127533	F2RL3	protein_coding
61.5192	-2.26186	0.57989	-3.90049	9.59965e-05	0.00075584	ENSG00000139946	PELI2	protein_coding
570.224	-2.25963	0.384825	-5.87183	4.31017e-09	1.01601e-07	ENSG00000235568	NFAM1	protein_coding
5.97323	-2.25741	0.743081	-3.0379	0.00238233	0.0116524	ENSG00000277481	PKD1L3	protein_coding
9.66223	-2.2536	0.577602	-3.90165	9.554e-05	0.000753173	ENSG00000053108	FSTL4	protein_coding
404.865	-2.2478	0.507704	-4.42738	9.53824e-06	0.00010106	ENSG00000076770	MBNL3	protein_coding
1878.59	-2.24684	0.457279	-4.91351	8.94618e-07	1.27533e-05	ENSG00000121933	ADORA3	protein_coding
7.42248	-2.24631	0.892421	-2.5171	0.0118325	0.0439578	ENSG00000164920	OSR2	protein_coding
1852.76	-2.24541	0.352196	-6.37545	1.82423e-10	5.57377e-09	ENSG00000188042	ARL4C	protein_coding
498.959	-2.24514	0.290682	-7.72368	1.13018e-14	7.42669e-13	ENSG00000130304	SLC27A1	protein_coding
26.2365	-2.24324	0.660906	-3.3942	0.000688303	0.00405003	ENSG00000166866	MYO1A	protein_coding
818.735	-2.24287	0.278627	-8.04974	8.29732e-16	6.29284e-14	ENSG00000114541	FRMD4B	protein_coding
3.86871	-2.23947	0.789637	-2.83607	0.00456718	0.0200171	ENSG00000181418	DDN	protein_coding
689.946	-2.23744	0.641938	-3.48545	0.000491312	0.00304598	ENSG00000108950	FAM20A	protein_coding
5017.07	-2.23725	0.472923	-4.7307	2.23752e-06	2.88145e-05	ENSG00000178573	MAF	protein_coding
39.1403	-2.23172	0.521533	-4.27916	1.87599e-05	0.000183562	ENSG00000066382	MPPED2	protein_coding
5.23873	-2.22583	0.797768	-2.79007	0.00526967	0.0225954	ENSG00000178809	TRIM73	protein_coding
53.4462	-2.22096	0.374076	-5.93719	2.89945e-09	7.10531e-08	ENSG00000140398	NEIL1	protein_coding
321.917	-2.21046	0.419075	-5.27462	1.3303e-07	2.28521e-06	ENSG00000141655	TNFRSF11A	protein_coding
9.42791	-2.19291	0.71806	-3.05394	0.00225857	0.0111236	ENSG00000124602	UNC5CL	protein_coding
718.305	-2.18979	0.57951	-3.7787	0.000157648	0.00116569	ENSG00000012779	ALOX5	protein_coding
16.4553	-2.18229	0.64159	-3.40138	0.000670463	0.00396329	ENSG00000145708	CRHBP	protein_coding
214.567	-2.18121	0.530272	-4.11338	3.89906e-05	0.000348464	ENSG00000158473	CD1D	protein_coding
493.418	-2.18025	0.263679	-8.26858	1.35567e-16	1.151e-14	ENSG00000158717	RNF166	protein_coding
27.7581	-2.17813	0.845554	-2.57598	0.00999557	0.0382214	ENSG00000117154	IGSF21	protein_coding
22.2022	-2.1716	0.340877	-6.37063	1.88248e-10	5.7335e-09	ENSG00000163449	TMEM169	protein_coding
110.11	-2.16844	0.460926	-4.70453	2.54447e-06	3.2184e-05	ENSG00000087589	CASS4	protein_coding
398.943	-2.16771	0.274717	-7.89069	3.00529e-15	2.13576e-13	ENSG00000100350	FOXRED2	protein_coding
40.0468	-2.16401	0.758007	-2.85487	0.00430543	0.0190511	ENSG00000066923	STAG3	protein_coding
420.696	-2.16315	0.318148	-6.79919	1.05211e-11	4.02147e-10	ENSG00000125703	ATG4C	protein_coding
1095.8	-2.15457	0.46532	-4.63029	3.65152e-06	4.39213e-05	ENSG00000181804	SLC9A9	protein_coding
202.047	-2.15448	0.484586	-4.44601	8.74791e-06	9.3669e-05	ENSG00000173198	CYSLTR1	protein_coding
252.9	-2.14744	0.376491	-5.70383	1.17146e-08	2.52845e-07	ENSG00000138172	CALHM2	protein_coding
260.535	-2.14676	0.305495	-7.02716	2.10776e-12	9.19174e-11	ENSG00000154309	DISP1	protein_coding
184.046	-2.14593	0.471305	-4.55317	5.28434e-06	6.03907e-05	ENSG00000164674	SYTL3	protein_coding
487.479	-2.13969	0.410908	-5.20723	1.91683e-07	3.16252e-06	ENSG00000133561	GIMAP6	protein_coding
288.343	-2.13742	0.322816	-6.62119	3.56321e-11	1.24537e-09	ENSG00000198246	SLC29A3	protein_coding
84.8985	-2.13318	0.237767	-8.97174	2.91863e-19	3.37366e-17	ENSG00000162599	NFIA	protein_coding
313.3	-2.13204	0.294287	-7.24477	4.3317e-13	2.1327e-11	ENSG00000065413	ANKRD44	protein_coding
9.65682	-2.12031	0.779679	-2.71947	0.00653872	0.0270574	ENSG00000133116	KL	protein_coding
156.172	-2.11718	0.353075	-5.9964	2.01741e-09	5.07339e-08	ENSG00000196782	MAML3	protein_coding
503.05	-2.11435	0.619863	-3.41099	0.000647268	0.00384751	ENSG00000196209	SIRPB2	protein_coding
178.379	-2.10945	0.566389	-3.72438	0.000195793	0.00139247	ENSG00000103522	IL21R	protein_coding
17.7307	-2.10943	0.785841	-2.6843	0.00726815	0.0295263	ENSG00000138587	MNS1	protein_coding
1267.25	-2.09034	0.282224	-7.40669	1.29488e-13	7.01868e-12	ENSG00000106948	AKNA	protein_coding
10.851	-2.08787	0.716104	-2.9156	0.00355005	0.0162419	ENSG00000159618	GPR114	protein_coding
6.94181	-2.08785	0.636735	-3.27899	0.00104179	0.00579248	ENSG00000188176	SMTNL2	protein_coding
625.882	-2.07941	0.360809	-5.76319	8.25389e-09	1.83305e-07	ENSG00000143891	GALM	protein_coding
18.6163	-2.07618	0.432941	-4.79552	1.6225e-06	2.15599e-05	ENSG00000108309	RUNDC3A	protein_coding
73.5977	-2.07307	0.450183	-4.60495	4.1257e-06	4.88063e-05	ENSG00000183307	CECR6	protein_coding
12.7194	-2.0692	0.58736	-3.52289	0.000426874	0.00270147	ENSG00000186642	PDE2A	protein_coding
470.108	-2.06472	0.381287	-5.41514	6.12405e-08	1.15311e-06	ENSG00000163328	GPR155	protein_coding
3115.54	-2.06444	0.365364	-5.65036	1.60113e-08	3.37982e-07	ENSG00000110077	MS4A6A	protein_coding
86.4848	-2.0605	0.287486	-7.1673	7.64888e-13	3.58843e-11	ENSG00000149150	SLC43A1	protein_coding
1254.6	-2.05875	0.275613	-7.4697	8.03802e-14	4.56312e-12	ENSG00000148908	RGS10	protein_coding
27.981	-2.05807	0.503656	-4.08627	4.38364e-05	0.000384079	ENSG00000105642	KCNN1	protein_coding
266.892	-2.05549	0.390704	-5.261	1.43276e-07	2.43939e-06	ENSG00000166106	ADAMTS15	protein_coding
326.739	-2.05115	0.260641	-7.86962	3.55727e-15	2.48207e-13	ENSG00000133943	C14orf159	protein_coding
247.139	-2.05059	0.444579	-4.61244	3.97977e-06	4.73134e-05	ENSG00000213203	GIMAP1	protein_coding
9.4524	-2.04879	0.81012	-2.529	0.0114388	0.0427728	ENSG00000178015	GPR150	protein_coding
52.5737	-2.04878	0.560964	-3.65225	0.000259948	0.0017675	ENSG00000161640	SIGLEC11	protein_coding
34.999	-2.04614	0.433381	-4.72135	2.34284e-06	2.99696e-05	ENSG00000091262	ABCC6	protein_coding
48.0156	-2.04183	0.442947	-4.60964	4.03375e-06	4.78366e-05	ENSG00000115112	TFCP2L1	protein_coding
7.09317	-2.03713	0.747078	-2.7268	0.00639511	0.0265547	ENSG00000244617	ASPRV1	protein_coding
3.72272	-2.03378	0.713409	-2.85079	0.00436101	0.0192454	ENSG00000188277	C15orf62	protein_coding
53.8809	-2.03241	0.462599	-4.39347	1.11556e-05	0.000116231	ENSG00000147576	ADHFE1	protein_coding
28.0492	-2.0172	0.48859	-4.12862	3.64948e-05	0.000328049	ENSG00000151623	NR3C2	protein_coding
39.4111	-2.0153	0.410333	-4.91139	9.0434e-07	1.28537e-05	ENSG00000204851	PNMAL2	protein_coding
771.126	-2.0124	0.497389	-4.04592	5.21177e-05	0.000445847	ENSG00000145358	DDIT4L	protein_coding
102.202	-2.01199	0.448215	-4.4889	7.15913e-06	7.83625e-05	ENSG00000155846	PPARGC1B	protein_coding
1921.96	-1.99618	0.620109	-3.21908	0.00128604	0.00692771	ENSG00000196664	TLR7	protein_coding
77.4543	-1.98846	0.309399	-6.42683	1.3029e-10	4.14593e-09	ENSG00000066735	KIF26A	protein_coding
112.901	-1.9875	0.265244	-7.49309	6.72716e-14	3.8763e-12	ENSG00000167363	FN3K	protein_coding
8.23347	-1.98395	0.586358	-3.38352	0.000715635	0.0041904	ENSG00000008226	DLEC1	protein_coding
343.598	-1.97935	0.340435	-5.81419	6.09291e-09	1.40181e-07	ENSG00000185909	KLHDC8B	protein_coding
395.389	-1.97654	0.520678	-3.79609	0.000146998	0.00109922	ENSG00000150337	FCGR1A	protein_coding
40.5961	-1.97467	0.321201	-6.14778	7.85761e-10	2.15388e-08	ENSG00000180660	MAB21L1	protein_coding
83.7161	-1.97119	0.455358	-4.32888	1.49872e-05	0.000149779	ENSG00000130653	PNPLA7	protein_coding
67.9728	-1.97083	0.530931	-3.71203	0.000205607	0.0014499	ENSG00000014257	ACPP	protein_coding
613.321	-1.96996	0.201478	-9.77755	1.40575e-22	2.30542e-20	ENSG00000175866	BAIAP2	protein_coding
124.072	-1.96909	0.36774	-5.35457	8.57614e-08	1.55538e-06	ENSG00000070759	TESK2	protein_coding
53.7118	-1.9644	0.358086	-5.48583	4.11538e-08	8.03316e-07	ENSG00000153982	GDPD1	protein_coding
4.95717	-1.9611	0.781115	-2.51064	0.0120511	0.0445543	ENSG00000241644	INMT	protein_coding
196.431	-1.95804	0.486817	-4.02212	5.76761e-05	0.000488389	ENSG00000129757	CDKN1C	protein_coding
60.8259	-1.95548	0.579979	-3.37163	0.000747245	0.0043528	ENSG00000006468	ETV1	protein_coding
37.8007	-1.95304	0.584081	-3.34378	0.000826439	0.00476207	ENSG00000177685	CRACR2B	protein_coding
22.8018	-1.95186	0.721084	-2.70684	0.00679272	0.0279457	ENSG00000102886	GDPD3	protein_coding
376.174	-1.95179	0.328143	-5.94799	2.71459e-09	6.67789e-08	ENSG00000181444	ZNF467	protein_coding
455.494	-1.94791	0.381907	-5.10048	3.38785e-07	5.31095e-06	ENSG00000138101	DTNB	protein_coding
25229.5	-1.94791	0.438252	-4.44472	8.80073e-06	9.41821e-05	ENSG00000250722	SEPP1	protein_coding
1174.95	-1.94756	0.363758	-5.35399	8.60344e-08	1.55853e-06	ENSG00000020633	RUNX3	protein_coding
916.18	-1.94341	0.38128	-5.09706	3.44974e-07	5.39475e-06	ENSG00000072135	PTPN18	protein_coding
587.607	-1.93473	0.196195	-9.86127	6.12687e-23	1.05912e-20	ENSG00000080546	SESN1	protein_coding
81.3926	-1.93294	0.355115	-5.44315	5.23457e-08	1.00041e-06	ENSG00000172197	MBOAT1	protein_coding
77.2	-1.93287	0.392831	-4.92035	8.63884e-07	1.23427e-05	ENSG00000106804	C5	protein_coding
17.4164	-1.93241	0.47149	-4.0985	4.15829e-05	0.000367692	ENSG00000117425	PTCH2	protein_coding
7.01293	-1.9269	0.597092	-3.22713	0.00125038	0.00676027	ENSG00000179240	RP11-111M22.2	protein_coding
221.164	-1.92502	0.307036	-6.2697	3.61736e-10	1.03752e-08	ENSG00000163590	PPM1L	protein_coding
622.641	-1.91931	0.312188	-6.14792	7.85072e-10	2.15388e-08	ENSG00000145819	ARHGAP26	protein_coding
429.294	-1.91721	0.315672	-6.07343	1.25204e-09	3.26859e-08	ENSG00000198879	SFMBT2	protein_coding
395.829	-1.91649	0.301189	-6.3631	1.97721e-10	5.99348e-09	ENSG00000162066	AMDHD2	protein_coding
14.4476	-1.91333	0.514204	-3.72095	0.000198476	0.00140831	ENSG00000139187	KLRG1	protein_coding
7.40366	-1.90914	0.696467	-2.74118	0.00612189	0.0256013	ENSG00000106336	FBXO24	protein_coding
373.137	-1.90852	0.267494	-7.1348	9.69254e-13	4.51409e-11	ENSG00000182378	PLCXD1	protein_coding
2486.28	-1.90751	0.340114	-5.60844	2.04156e-08	4.23497e-07	ENSG00000120594	PLXDC2	protein_coding
385.063	-1.90646	0.639989	-2.9789	0.00289288	0.0136788	ENSG00000167261	DPEP2	protein_coding
242.328	-1.9028	0.31589	-6.02362	1.70559e-09	4.35199e-08	ENSG00000125457	MIF4GD	protein_coding
42.4737	-1.90014	0.740775	-2.56507	0.0103154	0.0392333	ENSG00000154175	ABI3BP	protein_coding
605.871	-1.89978	0.285174	-6.6618	2.70486e-11	9.55817e-10	ENSG00000142552	RCN3	protein_coding
68.4151	-1.8972	0.392813	-4.82978	1.36684e-06	1.84827e-05	ENSG00000100784	RPS6KA5	protein_coding
88.2264	-1.89383	0.368168	-5.14394	2.69034e-07	4.33072e-06	ENSG00000188747	NOXA1	protein_coding
37.1434	-1.89207	0.513203	-3.68679	0.000227097	0.00157549	ENSG00000095370	SH2D3C	protein_coding
1222.57	-1.88713	0.270826	-6.96805	3.21366e-12	1.35823e-10	ENSG00000114770	ABCC5	protein_coding
473.865	-1.88294	0.427592	-4.4036	1.06468e-05	0.000111574	ENSG00000047648	ARHGAP6	protein_coding
229.134	-1.88246	0.295259	-6.37562	1.82223e-10	5.57377e-09	ENSG00000215788	TNFRSF25	protein_coding
9.30898	-1.87893	0.588857	-3.19081	0.00141873	0.00751381	ENSG00000103154	NECAB2	protein_coding
78.6963	-1.87168	0.388867	-4.81317	1.48551e-06	1.99329e-05	ENSG00000135643	KCNMB4	protein_coding
174.925	-1.87143	0.302902	-6.17833	6.47846e-10	1.81208e-08	ENSG00000132846	ZBED3	protein_coding
571.792	-1.86888	0.432455	-4.32155	1.54934e-05	0.000154275	ENSG00000185432	METTL7A	protein_coding
18.8648	-1.86868	0.436662	-4.27947	1.87337e-05	0.000183399	ENSG00000163564	PYHIN1	protein_coding
88.0209	-1.86797	0.291711	-6.40351	1.51843e-10	4.72982e-09	ENSG00000142065	ZFP14	protein_coding
6.6571	-1.86263	0.641917	-2.90166	0.00371192	0.0168618	ENSG00000091536	MYO15A	protein_coding
438.374	-1.86104	0.231115	-8.05246	8.11462e-16	6.17871e-14	ENSG00000123836	PFKFB2	protein_coding
55.2757	-1.86099	0.696579	-2.67161	0.00754873	0.0304104	ENSG00000124191	TOX2	protein_coding
131.63	-1.85676	0.515019	-3.60522	0.000311883	0.0020643	ENSG00000100060	MFNG	protein_coding
24.8252	-1.85517	0.612643	-3.02814	0.00246068	0.0119715	ENSG00000198865	CCDC152	protein_coding
211.895	-1.85376	0.386042	-4.80197	1.57114e-06	2.09792e-05	ENSG00000095585	BLNK	protein_coding
298.252	-1.84665	0.28815	-6.40865	1.46816e-10	4.58811e-09	ENSG00000141540	TTYH2	protein_coding
681.438	-1.84286	0.26722	-6.89641	5.3334e-12	2.19608e-10	ENSG00000242498	ARPIN	protein_coding
9.65498	-1.84167	0.583996	-3.15357	0.00161288	0.00834626	ENSG00000169174	PCSK9	protein_coding
8.44155	-1.83901	0.512952	-3.58516	0.000336871	0.00220234	ENSG00000169758	C15orf27	protein_coding
539.199	-1.83856	0.190426	-9.65497	4.68318e-22	7.36565e-20	ENSG00000108840	HDAC5	protein_coding
74.2074	-1.8316	0.336456	-5.44382	5.21508e-08	9.98672e-07	ENSG00000145020	AMT	protein_coding
703.523	-1.82748	0.416052	-4.39243	1.12093e-05	0.00011664	ENSG00000147614	ATP6V0D2	protein_coding
34.7747	-1.82043	0.617235	-2.94932	0.00318472	0.0148142	ENSG00000092200	RPGRIP1	protein_coding
193.014	-1.81794	0.269785	-6.73849	1.60046e-11	5.95308e-10	ENSG00000164048	ZNF589	protein_coding
821.873	-1.81582	0.461391	-3.93552	8.30167e-05	0.000666774	ENSG00000102032	RENBP	protein_coding
1185.7	-1.81505	0.418137	-4.3408	1.41966e-05	0.000143295	ENSG00000180448	HMHA1	protein_coding
291.406	-1.8145	0.31445	-5.77039	7.90887e-09	1.7605e-07	ENSG00000164124	TMEM144	protein_coding
2870.39	-1.8136	0.154825	-11.7138	1.08261e-31	4.2394e-29	ENSG00000183020	AP2A2	protein_coding
492.077	-1.81208	0.371275	-4.8807	1.05708e-06	1.47623e-05	ENSG00000125089	SH3TC1	protein_coding
1579.44	-1.81108	0.353272	-5.12659	2.95042e-07	4.70596e-06	ENSG00000184060	ADAP2	protein_coding
638.184	-1.80781	0.19887	-9.0904	9.86747e-20	1.25389e-17	ENSG00000010295	IFFO1	protein_coding
86.6151	-1.80489	0.546868	-3.30041	0.000965449	0.00542938	ENSG00000102878	HSF4	protein_coding
5381.1	-1.80082	0.319609	-5.63445	1.75618e-08	3.68279e-07	ENSG00000100292	HMOX1	protein_coding
650.023	-1.78814	0.235555	-7.59119	3.16981e-14	1.93702e-12	ENSG00000048471	SNX29	protein_coding
6.5001	-1.78631	0.62188	-2.87244	0.00407322	0.0182121	ENSG00000188338	SLC38A3	protein_coding
28.635	-1.78588	0.38689	-4.61599	3.91234e-06	4.66854e-05	ENSG00000104883	PEX11G	protein_coding
78.1372	-1.78524	0.470529	-3.79411	0.000148171	0.00110557	ENSG00000126246	IGFLR1	protein_coding
4.67507	-1.78267	0.566919	-3.14449	0.00166377	0.00857033	ENSG00000166292	TMEM100	protein_coding
131.318	-1.77691	0.713582	-2.49013	0.0127696	0.0465469	ENSG00000204161	C10orf128	protein_coding
379.089	-1.77449	0.19606	-9.05074	1.42001e-19	1.70295e-17	ENSG00000189319	FAM53B	protein_coding
8.35912	-1.77274	0.676346	-2.62105	0.00876601	0.034306	ENSG00000153446	C16orf89	protein_coding
301.019	-1.77169	0.503103	-3.52153	0.000429065	0.00270997	ENSG00000105383	CD33	protein_coding
66.6044	-1.76795	0.403209	-4.3847	1.16146e-05	0.000120335	ENSG00000110852	CLEC2B	protein_coding
383.64	-1.76646	0.251766	-7.01628	2.27845e-12	9.86884e-11	ENSG00000005882	PDK2	protein_coding
131.305	-1.76409	0.250653	-7.03796	1.95075e-12	8.56545e-11	ENSG00000119986	AVPI1	protein_coding
64.2826	-1.76255	0.30537	-5.77185	7.84052e-09	1.75138e-07	ENSG00000130270	ATP8B3	protein_coding
19.1285	-1.76082	0.393865	-4.47062	7.79947e-06	8.43609e-05	ENSG00000176714	CCDC121	protein_coding
496.386	-1.75817	0.333963	-5.26456	1.40524e-07	2.39891e-06	ENSG00000139508	SLC46A3	protein_coding
109.843	-1.74229	0.65624	-2.65496	0.00793172	0.031628	ENSG00000125965	GDF5	protein_coding
14.0626	-1.74097	0.463091	-3.75946	0.000170284	0.00124189	ENSG00000243811	APOBEC3D	protein_coding
914.646	-1.7398	0.214996	-8.09221	5.85911e-16	4.53325e-14	ENSG00000103066	PLA2G15	protein_coding
416.194	-1.73969	0.227268	-7.65482	1.93577e-14	1.22586e-12	ENSG00000186918	ZNF395	protein_coding
943.38	-1.73803	0.29275	-5.9369	2.9046e-09	7.10886e-08	ENSG00000114796	KLHL24	protein_coding
108.331	-1.73735	0.530207	-3.27674	0.00105012	0.00583203	ENSG00000187634	SAMD11	protein_coding
155.327	-1.73719	0.370345	-4.69073	2.72234e-06	3.42309e-05	ENSG00000239697	TNFSF12	protein_coding
3558.68	-1.73518	0.593908	-2.92163	0.00348205	0.0159726	ENSG00000177675	CD163L1	protein_coding
1267.97	-1.73337	0.462009	-3.75181	0.000175561	0.00126892	ENSG00000015285	WAS	protein_coding
349.978	-1.73233	0.56213	-3.08172	0.00205807	0.0103	ENSG00000147443	DOK2	protein_coding
1817.32	-1.7275	0.431171	-4.00652	6.162e-05	0.000515416	ENSG00000165025	SYK	protein_coding
9496.11	-1.72717	0.251653	-6.86329	6.72902e-12	2.69554e-10	ENSG00000153071	DAB2	protein_coding
8.17326	-1.72574	0.53849	-3.20477	0.00135169	0.00720653	ENSG00000204314	PRRT1	protein_coding
3737.77	-1.72444	0.232212	-7.42613	1.11823e-13	6.14802e-12	ENSG00000138413	IDH1	protein_coding
30.6691	-1.72253	0.312765	-5.50742	3.64135e-08	7.1515e-07	ENSG00000182359	KBTBD3	protein_coding
9.02518	-1.72245	0.540277	-3.18809	0.00143217	0.00757036	ENSG00000275763	C18orf65	protein_coding
2332.05	-1.72129	0.189411	-9.0876	1.01245e-19	1.26322e-17	ENSG00000010322	NISCH	protein_coding
583.516	-1.71854	0.326538	-5.26291	1.41797e-07	2.41848e-06	ENSG00000166548	TK2	protein_coding
2517.57	-1.71148	0.39585	-4.32355	1.53536e-05	0.000152967	ENSG00000135838	NPL	protein_coding
41.0832	-1.71146	0.328565	-5.2089	1.89964e-07	3.13956e-06	ENSG00000167216	KATNAL2	protein_coding
605.752	-1.70333	0.365413	-4.66139	3.14088e-06	3.85587e-05	ENSG00000110002	VWA5A	protein_coding
1781.78	-1.70158	0.439767	-3.86927	0.00010916	0.000848001	ENSG00000134955	SLC37A2	protein_coding
1287.14	-1.70133	0.262717	-6.4759	9.42462e-11	3.06508e-09	ENSG00000151702	FLI1	protein_coding
387.121	-1.69804	0.553744	-3.06648	0.00216598	0.0107392	ENSG00000123329	ARHGAP9	protein_coding
56.8489	-1.69764	0.342217	-4.96071	7.02365e-07	1.02331e-05	ENSG00000010318	PHF7	protein_coding
73.7319	-1.69356	0.340046	-4.98038	6.34595e-07	9.34506e-06	ENSG00000188312	CENPP	protein_coding
958.882	-1.69305	0.359234	-4.71294	2.44174e-06	3.10278e-05	ENSG00000081189	MEF2C	protein_coding
1571.67	-1.69092	0.246573	-6.85768	6.99884e-12	2.76325e-10	ENSG00000113552	GNPDA1	protein_coding
58.2428	-1.68759	0.423111	-3.98853	6.64842e-05	0.00055083	ENSG00000129467	ADCY4	protein_coding
377.982	-1.68513	0.548985	-3.06953	0.00214396	0.0106466	ENSG00000136404	TM6SF1	protein_coding
3500.92	-1.6807	0.405722	-4.14249	3.43555e-05	0.000310218	ENSG00000142347	MYO1F	protein_coding
824.066	-1.68043	0.246564	-6.81537	9.40191e-12	3.62986e-10	ENSG00000136044	APPL2	protein_coding
17.1993	-1.67823	0.531352	-3.15842	0.00158627	0.008233	ENSG00000074966	TXK	protein_coding
400.2	-1.67659	0.28643	-5.85339	4.81666e-09	1.12847e-07	ENSG00000163050	ADCK3	protein_coding
170.784	-1.6755	0.255482	-6.55817	5.44733e-11	1.84345e-09	ENSG00000106415	GLCCI1	protein_coding
22.141	-1.66817	0.507944	-3.28416	0.00102285	0.00570205	ENSG00000111181	SLC6A12	protein_coding
382.056	-1.66478	0.311438	-5.34547	9.01838e-08	1.6262e-06	ENSG00000139625	MAP3K12	protein_coding
154.616	-1.66374	0.485396	-3.42759	0.000608959	0.0036549	ENSG00000135094	SDS	protein_coding
374.004	-1.66122	0.355308	-4.67544	2.93319e-06	3.64181e-05	ENSG00000136169	SETDB2	protein_coding
98.0317	-1.6585	0.339035	-4.89184	9.98987e-07	1.40326e-05	ENSG00000168071	CCDC88B	protein_coding
15.6605	-1.65736	0.616862	-2.68676	0.00721481	0.0293736	ENSG00000140470	ADAMTS17	protein_coding
77.2578	-1.65669	0.261768	-6.32886	2.46973e-10	7.33579e-09	ENSG00000125434	SLC25A35	protein_coding
113.206	-1.64689	0.308088	-5.34551	9.0165e-08	1.6262e-06	ENSG00000010361	FUZ	protein_coding
94.2231	-1.64435	0.250036	-6.57645	4.81802e-11	1.64499e-09	ENSG00000137880	GCHFR	protein_coding
11.8521	-1.64185	0.411393	-3.99096	6.58077e-05	0.000546631	ENSG00000204428	LY6G5C	protein_coding
22.656	-1.64076	0.583175	-2.81349	0.00490065	0.0212794	ENSG00000161911	TREML1	protein_coding
2075.32	-1.63925	0.220176	-7.4452	9.68001e-14	5.35274e-12	ENSG00000107957	SH3PXD2A	protein_coding
16.0236	-1.63284	0.507362	-3.2183	0.00128954	0.00694267	ENSG00000177721	ANXA2R	protein_coding
254.203	-1.63204	0.199115	-8.19647	2.4754e-16	2.02119e-14	ENSG00000124496	TRERF1	protein_coding
246.351	-1.63105	0.329252	-4.9538	7.27781e-07	1.05633e-05	ENSG00000156398	SFXN2	protein_coding
530.967	-1.62602	0.509751	-3.18983	0.00142356	0.00753317	ENSG00000146409	SLC18B1	protein_coding
311.451	-1.62553	0.532635	-3.05187	0.00227419	0.0111862	ENSG00000172578	KLHL6	protein_coding
21.1713	-1.62427	0.58549	-2.7742	0.00553377	0.0235385	ENSG00000152977	ZIC1	protein_coding
51.8078	-1.61753	0.584744	-2.76622	0.00567108	0.0240301	ENSG00000019991	HGF	protein_coding
1116.48	-1.61684	0.263741	-6.13042	8.76456e-10	2.3787e-08	ENSG00000136111	TBC1D4	protein_coding
21.7714	-1.61664	0.518401	-3.11851	0.00181765	0.00925459	ENSG00000180592	SKIDA1	protein_coding
2288.81	-1.61087	0.313157	-5.14396	2.69005e-07	4.33072e-06	ENSG00000123124	WWP1	protein_coding
289.262	-1.61005	0.351353	-4.58243	4.59593e-06	5.36808e-05	ENSG00000050767	COL23A1	protein_coding
328.688	-1.60881	0.282853	-5.68779	1.28692e-08	2.76213e-07	ENSG00000145687	SSBP2	protein_coding
461.947	-1.60679	0.315993	-5.08487	3.67873e-07	5.70634e-06	ENSG00000197355	UAP1L1	protein_coding
1264.51	-1.60632	0.252526	-6.36101	2.00432e-10	6.06606e-09	ENSG00000178996	SNX18	protein_coding
7.91154	-1.60531	0.499519	-3.21371	0.00131034	0.00702903	ENSG00000147082	CCNB3	protein_coding
39.7965	-1.60469	0.439448	-3.65162	0.000260595	0.00177064	ENSG00000214212	C19orf38	protein_coding
121.223	-1.60438	0.476983	-3.36359	0.000769361	0.00446672	ENSG00000109667	SLC2A9	protein_coding
693.088	-1.60351	0.262485	-6.10896	1.00284e-09	2.67627e-08	ENSG00000177000	MTHFR	protein_coding
333.104	-1.5987	0.576503	-2.77309	0.00555261	0.0235977	ENSG00000172349	IL16	protein_coding
233.57	-1.59694	0.46931	-3.40275	0.00066711	0.0039459	ENSG00000167925	GHDC	protein_coding
613.058	-1.59669	0.50211	-3.17996	0.00147298	0.00773705	ENSG00000157514	TSC22D3	protein_coding
249.397	-1.59498	0.359311	-4.439	9.03774e-06	9.65032e-05	ENSG00000160219	GAB3	protein_coding
18.5457	-1.59406	0.427789	-3.72627	0.000194337	0.00138314	ENSG00000198885	ITPRIPL1	protein_coding
254.169	-1.59196	0.306129	-5.2003	1.98962e-07	3.27417e-06	ENSG00000107282	APBA1	protein_coding
1149.01	-1.58742	0.552488	-2.87321	0.00406322	0.0181737	ENSG00000110079	MS4A4A	protein_coding
1221.5	-1.58158	0.413658	-3.82339	0.000131627	0.000995924	ENSG00000089820	ARHGAP4	protein_coding
850.809	-1.57758	0.209113	-7.54417	4.55171e-14	2.71237e-12	ENSG00000147130	ZMYM3	protein_coding
36.5823	-1.5757	0.57713	-2.73024	0.00632891	0.0263254	ENSG00000163239	TDRD10	protein_coding
1411.98	-1.5726	0.587441	-2.67704	0.00742759	0.0300359	ENSG00000105609	LILRB5	protein_coding
1148.52	-1.57245	0.425088	-3.69912	0.000216348	0.00151231	ENSG00000147251	DOCK11	protein_coding
473.695	-1.57204	0.257627	-6.102	1.0475e-09	2.78385e-08	ENSG00000178718	RPP25	protein_coding
123.679	-1.57165	0.336858	-4.6656	3.07711e-06	3.78727e-05	ENSG00000176533	GNG7	protein_coding
351.259	-1.57122	0.250361	-6.27581	3.4782e-10	1.00385e-08	ENSG00000010704	HFE	protein_coding
105.777	-1.57065	0.228298	-6.87981	5.99319e-12	2.41591e-10	ENSG00000130193	THEM6	protein_coding
1085.8	-1.56886	0.309722	-5.06538	4.07577e-07	6.27656e-06	ENSG00000154122	ANKH	protein_coding
724.548	-1.56169	0.412461	-3.78628	0.000152922	0.00113467	ENSG00000241399	CD302	protein_coding
323.86	-1.56109	0.24998	-6.24487	4.24152e-10	1.20572e-08	ENSG00000135709	KIAA0513	protein_coding
2084.31	-1.55888	0.25146	-6.19932	5.67064e-10	1.59309e-08	ENSG00000103365	GGA2	protein_coding
753.87	-1.55714	0.508196	-3.06405	0.00218362	0.0108071	ENSG00000242574	HLA-DMB	protein_coding
217.786	-1.55587	0.423791	-3.67132	0.000241298	0.00165772	ENSG00000134256	CD101	protein_coding
51.4569	-1.55404	0.28407	-5.47061	4.48482e-08	8.6924e-07	ENSG00000133256	PDE6B	protein_coding
189.171	-1.55261	0.271409	-5.72055	1.06177e-08	2.30989e-07	ENSG00000181274	FRAT2	protein_coding
15.195	-1.55046	0.381155	-4.06779	4.74615e-05	0.000411891	ENSG00000135439	AGAP2	protein_coding
2300	-1.55012	0.4029	-3.84741	0.000119373	0.000915845	ENSG00000139679	LPAR6	protein_coding
320.899	-1.54951	0.578191	-2.67993	0.00736368	0.0298215	ENSG00000153094	BCL2L11	protein_coding
102.485	-1.5459	0.389694	-3.96696	7.27939e-05	0.000596655	ENSG00000138111	TMEM180	protein_coding
566.86	-1.54554	0.172283	-8.97097	2.93927e-19	3.37717e-17	ENSG00000140836	ZFHX3	protein_coding
37.3569	-1.54362	0.35791	-4.31287	1.61148e-05	0.000160047	ENSG00000242110	AMACR	protein_coding
654.01	-1.54289	0.467291	-3.30178	0.000960737	0.00540922	ENSG00000169896	ITGAM	protein_coding
106.633	-1.53731	0.452371	-3.39834	0.000677955	0.0039965	ENSG00000100167	2003-09-01	protein_coding
249.609	-1.53698	0.354291	-4.33817	1.43676e-05	0.000144641	ENSG00000176974	SHMT1	protein_coding
14.8853	-1.53516	0.477865	-3.21253	0.00131571	0.00704994	ENSG00000149050	ZNF214	protein_coding
163.17	-1.53218	0.42189	-3.63169	0.000281568	0.00189039	ENSG00000106560	GIMAP2	protein_coding
675.953	-1.53142	0.240015	-6.38051	1.76504e-10	5.42749e-09	ENSG00000180340	FZD2	protein_coding
69.2445	-1.53016	0.283101	-5.40501	6.48055e-08	1.20787e-06	ENSG00000143578	CREB3L4	protein_coding
27.4244	-1.52815	0.395616	-3.86272	0.00011213	0.000867913	ENSG00000100027	YPEL1	protein_coding
111.949	-1.5275	0.277017	-5.51409	3.50596e-08	6.90681e-07	ENSG00000110455	ACCS	protein_coding
490.714	-1.52691	0.322954	-4.72797	2.26781e-06	2.9117e-05	ENSG00000115318	LOXL3	protein_coding
7038.33	-1.52658	0.223355	-6.83475	8.21501e-12	3.18444e-10	ENSG00000100280	AP1B1	protein_coding
1158.28	-1.52549	0.256033	-5.95818	2.55068e-09	6.33148e-08	ENSG00000187210	GCNT1	protein_coding
389.615	-1.52538	0.558531	-2.73105	0.00631327	0.0262774	ENSG00000137642	SORL1	protein_coding
12.0773	-1.52473	0.613013	-2.48728	0.0128725	0.0468368	ENSG00000206262	FOXL2NB	protein_coding
47.8736	-1.52302	0.520856	-2.92408	0.00345479	0.0158703	ENSG00000111452	GPR133	protein_coding
139.425	-1.52197	0.23146	-6.57552	4.8483e-11	1.65238e-09	ENSG00000172728	FUT10	protein_coding
5915.95	-1.52117	0.339877	-4.47563	7.61861e-06	8.25909e-05	ENSG00000004399	PLXND1	protein_coding
7303.22	-1.5192	0.383577	-3.96061	7.47598e-05	0.000610681	ENSG00000106991	ENG	protein_coding
212.494	-1.51807	0.286776	-5.29358	1.19943e-07	2.07527e-06	ENSG00000168792	ABHD15	protein_coding
1642.52	-1.51588	0.362258	-4.18454	2.85742e-05	0.000264359	ENSG00000123643	SLC36A1	protein_coding
245.805	-1.51551	0.510727	-2.96736	0.00300365	0.0141087	ENSG00000189184	PCDH18	protein_coding
271.428	-1.51436	0.411383	-3.68116	0.000232176	0.00160309	ENSG00000163431	LMOD1	protein_coding
349.411	-1.51225	0.344637	-4.38796	1.14418e-05	0.000118737	ENSG00000091592	NLRP1	protein_coding
18.366	-1.5117	0.586357	-2.57813	0.00993376	0.038023	ENSG00000183770	FOXL2	protein_coding
45.8999	-1.51155	0.505142	-2.99233	0.00276853	0.0131923	ENSG00000154016	GRAP	protein_coding
130.592	-1.51022	0.384123	-3.9316	8.43839e-05	0.00067634	ENSG00000169087	HSPBAP1	protein_coding
1538.71	-1.50818	0.356672	-4.22848	2.35275e-05	0.000223377	ENSG00000161642	ZNF385A	protein_coding
63.7202	-1.50732	0.246886	-6.10534	1.02584e-09	2.73008e-08	ENSG00000101417	PXMP4	protein_coding
132.218	-1.50732	0.263265	-5.7255	1.03131e-08	2.24618e-07	ENSG00000167074	TEF	protein_coding
315.071	-1.50616	0.439865	-3.42413	0.000616763	0.0036948	ENSG00000116741	RGS2	protein_coding
44.6304	-1.50562	0.279477	-5.38727	7.15373e-08	1.32113e-06	ENSG00000177076	ACER2	protein_coding
229.465	-1.50555	0.424841	-3.5438	0.000394406	0.00253021	ENSG00000067992	PDK3	protein_coding
20.488	-1.50279	0.416561	-3.6076	0.000309038	0.00204759	ENSG00000167525	PROCA1	protein_coding
1936.98	-1.50255	0.438131	-3.42945	0.000604798	0.00363333	ENSG00000130830	MPP1	protein_coding
131.76	-1.50055	0.187554	-8.00065	1.23763e-15	9.24032e-14	ENSG00000099330	OCEL1	protein_coding
28.4496	-1.4963	0.560549	-2.66936	0.00759971	0.0305453	ENSG00000183773	AIFM3	protein_coding
40.0667	-1.49526	0.397984	-3.75709	0.000171902	0.00125036	ENSG00000115257	PCSK4	protein_coding
49.7663	-1.49493	0.434929	-3.43718	0.000587814	0.00354908	ENSG00000167083	GNGT2	protein_coding
918.586	-1.49321	0.406435	-3.67392	0.000238862	0.00164393	ENSG00000095303	PTGS1	protein_coding
40.8278	-1.48907	0.315413	-4.72101	2.3468e-06	3.00002e-05	ENSG00000183111	ARHGEF37	protein_coding
115.997	-1.48413	0.256478	-5.7866	7.1827e-09	1.61762e-07	ENSG00000003147	ICA1	protein_coding
90.7545	-1.48296	0.327361	-4.53006	5.89667e-06	6.6322e-05	ENSG00000139209	SLC38A4	protein_coding
66.2668	-1.4822	0.410075	-3.61447	0.000300962	0.00200432	ENSG00000135378	PRRG4	protein_coding
43.4712	-1.48184	0.397281	-3.72995	0.000191519	0.00136612	ENSG00000069712	KIAA1107	protein_coding
771.838	-1.48061	0.411801	-3.59545	0.000323826	0.00213159	ENSG00000133574	GIMAP4	protein_coding
84.6863	-1.48034	0.28141	-5.26044	1.43709e-07	2.44458e-06	ENSG00000181513	ACBD4	protein_coding
344.454	-1.47981	0.332979	-4.44416	8.82357e-06	9.43213e-05	ENSG00000106733	NMRK1	protein_coding
33.4368	-1.47974	0.316089	-4.68139	2.84939e-06	3.55257e-05	ENSG00000186496	ZNF396	protein_coding
193.257	-1.47692	0.243797	-6.05798	1.3784e-09	3.57899e-08	ENSG00000162073	PAQR4	protein_coding
1380.56	-1.4738	0.360192	-4.0917	4.28223e-05	0.000376569	ENSG00000105612	DNASE2	protein_coding
909.383	-1.47085	0.219064	-6.71426	1.89022e-11	6.9085e-10	ENSG00000149311	ATM	protein_coding
154.23	-1.46854	0.507581	-2.89321	0.00381328	0.0172691	ENSG00000185482	STAC3	protein_coding
135.813	-1.46799	0.211822	-6.93029	4.19968e-12	1.74046e-10	ENSG00000169683	LRRC45	protein_coding
1146.46	-1.46401	0.193738	-7.55665	4.13575e-14	2.48768e-12	ENSG00000048740	CELF2	protein_coding
282.922	-1.46206	0.285961	-5.11279	3.17438e-07	5.03388e-06	ENSG00000164107	HAND2	protein_coding
448.815	-1.4581	0.507364	-2.87388	0.00405458	0.0181477	ENSG00000174004	NRROS	protein_coding
51.187	-1.45805	0.378129	-3.85595	0.000115281	0.000889069	ENSG00000251247	ZNF345	protein_coding
81.0256	-1.45784	0.239879	-6.07739	1.22151e-09	3.20195e-08	ENSG00000128694	OSGEPL1	protein_coding
89.1834	-1.45682	0.541354	-2.69107	0.00712229	0.0290647	ENSG00000169252	ADRB2	protein_coding
26777.8	-1.45647	0.482364	-3.01943	0.0025325	0.0122587	ENSG00000124491	F13A1	protein_coding
1178.75	-1.4561	0.218773	-6.65576	2.81832e-11	9.92254e-10	ENSG00000164938	TP53INP1	protein_coding
68.9298	-1.45486	0.304655	-4.77544	1.79311e-06	2.35242e-05	ENSG00000105519	CAPS	protein_coding
1890.93	-1.45451	0.259797	-5.59864	2.16034e-08	4.44402e-07	ENSG00000181467	RAP2B	protein_coding
2326.77	-1.45043	0.302689	-4.79183	1.65268e-06	2.18852e-05	ENSG00000186815	TPCN1	protein_coding
451.217	-1.44653	0.313091	-4.62015	3.83456e-06	4.58999e-05	ENSG00000006534	ALDH3B1	protein_coding
119.106	-1.44577	0.203092	-7.1188	1.08871e-12	5.00964e-11	ENSG00000143409	FAM63A	protein_coding
6520.56	-1.44354	0.369663	-3.90501	9.42212e-05	0.000745225	ENSG00000260314	MRC1	protein_coding
61.289	-1.44103	0.344831	-4.17896	2.92851e-05	0.000270025	ENSG00000247746	USP51	protein_coding
481.563	-1.43894	0.308364	-4.66637	3.06561e-06	3.77796e-05	ENSG00000134072	CAMK1	protein_coding
1058.73	-1.43887	0.16394	-8.77684	1.68131e-18	1.70693e-16	ENSG00000080503	SMARCA2	protein_coding
582.28	-1.43686	0.200285	-7.17404	7.28162e-13	3.44137e-11	ENSG00000168476	REEP4	protein_coding
378.149	-1.43673	0.423448	-3.39294	0.000691464	0.00406365	ENSG00000168010	ATG16L2	protein_coding
45.1028	-1.43636	0.337911	-4.25069	2.13117e-05	0.000204566	ENSG00000172296	SPTLC3	protein_coding
149.971	-1.43393	0.505446	-2.83695	0.00455464	0.0199667	ENSG00000167914	GSDMA	protein_coding
176.218	-1.43372	0.440398	-3.25552	0.00113187	0.00621054	ENSG00000088992	TESC	protein_coding
484.107	-1.43348	0.457875	-3.13072	0.00174381	0.00892747	ENSG00000138185	ENTPD1	protein_coding
687.873	-1.43277	0.295142	-4.85451	1.20687e-06	1.65766e-05	ENSG00000188811	NHLRC3	protein_coding
15.7359	-1.42757	0.541321	-2.63721	0.00835916	0.0329828	ENSG00000148541	FAM13C	protein_coding
223.694	-1.42695	0.44298	-3.22125	0.00127634	0.00687737	ENSG00000124406	ATP8A1	protein_coding
46.814	-1.42622	0.392562	-3.63311	0.000280028	0.0018816	ENSG00000196208	GREB1	protein_coding
321.296	-1.42481	0.278949	-5.1078	3.25929e-07	5.13881e-06	ENSG00000179981	TSHZ1	protein_coding
453.541	-1.41848	0.370204	-3.83162	0.0001273	0.000968916	ENSG00000010219	DYRK4	protein_coding
245.262	-1.4181	0.23069	-6.14721	7.88588e-10	2.15855e-08	ENSG00000154889	MPPE1	protein_coding
376.469	-1.41792	0.178934	-7.92426	2.29509e-15	1.65557e-13	ENSG00000106012	IQCE	protein_coding
35.1412	-1.41727	0.387385	-3.65856	0.000253635	0.0017307	ENSG00000182389	CACNB4	protein_coding
253.688	-1.41714	0.289097	-4.90195	9.48917e-07	1.33586e-05	ENSG00000184481	FOXO4	protein_coding
46.8654	-1.41389	0.382737	-3.69415	0.000220628	0.00153719	ENSG00000138336	TET1	protein_coding
84.8602	-1.41386	0.555326	-2.546	0.0108965	0.041077	ENSG00000255690	TRIL	protein_coding
395.328	-1.41376	0.245503	-5.75863	8.48002e-09	1.87675e-07	ENSG00000182749	PAQR7	protein_coding
1047.85	-1.41364	0.447638	-3.15801	0.00158849	0.00824006	ENSG00000115232	ITGA4	protein_coding
46.4971	-1.40921	0.342633	-4.11289	3.9073e-05	0.000348875	ENSG00000124785	NRN1	protein_coding
258.79	-1.40909	0.180883	-7.79005	6.69832e-15	4.55771e-13	ENSG00000143772	ITPKB	protein_coding
48.8885	-1.40536	0.219036	-6.41612	1.3979e-10	4.39001e-09	ENSG00000172006	ZNF554	protein_coding
18.7755	-1.40497	0.410865	-3.41954	0.000627282	0.00375196	ENSG00000235169	SMIM1	protein_coding
254.057	-1.40347	0.222345	-6.31213	2.75222e-10	8.07487e-09	ENSG00000139531	SUOX	protein_coding
120.874	-1.40332	0.301342	-4.65692	3.20982e-06	3.93295e-05	ENSG00000042317	SPATA7	protein_coding
1422.67	-1.40065	0.282842	-4.95207	7.34273e-07	1.06495e-05	ENSG00000171680	PLEKHG5	protein_coding
108.067	-1.39823	0.514802	-2.71604	0.00660672	0.0273034	ENSG00000178199	ZC3H12D	protein_coding
47.911	-1.39693	0.303681	-4.59999	4.2251e-06	4.9798e-05	ENSG00000142046	TMEM91	protein_coding
15.0847	-1.39383	0.537321	-2.59404	0.00948546	0.036563	ENSG00000243696	RP5-966M1.6	protein_coding
227.144	-1.39377	0.246007	-5.66556	1.46545e-08	3.11051e-07	ENSG00000024862	CCDC28A	protein_coding
272.533	-1.39365	0.374488	-3.72147	0.000198065	0.00140602	ENSG00000023892	DEF6	protein_coding
97.7096	-1.3933	0.477184	-2.91984	0.00350213	0.0160418	ENSG00000152953	STK32B	protein_coding
541.696	-1.39325	0.235347	-5.91999	3.21954e-09	7.8198e-08	ENSG00000177732	SOX12	protein_coding
27.1922	-1.38831	0.31486	-4.40929	1.03711e-05	0.000109161	ENSG00000160051	IQCC	protein_coding
1549.72	-1.38752	0.529025	-2.62279	0.0087212	0.0341585	ENSG00000155926	SLA	protein_coding
87.3751	-1.38078	0.428435	-3.22284	0.00126926	0.00684692	ENSG00000204839	MROH6	protein_coding
26.6673	-1.38036	0.465558	-2.96496	0.00302718	0.0141984	ENSG00000135903	PAX3	protein_coding
14.4413	-1.37687	0.350551	-3.92773	8.57529e-05	0.0006866	ENSG00000221995	TIAF1	protein_coding
545.583	-1.37571	0.254252	-5.41082	6.27359e-08	1.17442e-06	ENSG00000185630	PBX1	protein_coding
55.0565	-1.37482	0.455037	-3.02133	0.00251668	0.0122006	ENSG00000108405	P2RX1	protein_coding
75.5342	-1.37425	0.25199	-5.45357	4.93681e-08	9.51162e-07	ENSG00000099365	STX1B	protein_coding
238.334	-1.371	0.282349	-4.85571	1.19958e-06	1.65119e-05	ENSG00000132359	RAP1GAP2	protein_coding
610.231	-1.36982	0.18323	-7.47593	7.66599e-14	4.37783e-12	ENSG00000188483	IER5L	protein_coding
11.9327	-1.36596	0.415905	-3.28432	0.00102228	0.00570055	ENSG00000102981	PARD6A	protein_coding
1540.53	-1.3615	0.281011	-4.84501	1.26602e-06	1.72213e-05	ENSG00000121281	ADCY7	protein_coding
7.84662	-1.35907	0.519966	-2.61376	0.00895526	0.0349022	ENSG00000066185	ZMYND12	protein_coding
250.992	-1.35704	0.329941	-4.11299	3.90574e-05	0.000348875	ENSG00000064687	ABCA7	protein_coding
407.494	-1.35403	0.258568	-5.23667	1.63503e-07	2.75928e-06	ENSG00000099308	MAST3	protein_coding
3095.57	-1.35327	0.38945	-3.47483	0.000511178	0.00315487	ENSG00000261371	PECAM1	protein_coding
1510.44	-1.35181	0.428056	-3.15803	0.0015884	0.00824006	ENSG00000104081	BMF	protein_coding
11.9582	-1.3516	0.424725	-3.18228	0.00146119	0.0076941	ENSG00000215883	CYB5RL	protein_coding
254.776	-1.35122	0.297758	-4.538	5.6791e-06	6.44796e-05	ENSG00000175938	ORAI3	protein_coding
93.6433	-1.35023	0.250292	-5.39459	6.86792e-08	1.2708e-06	ENSG00000161558	TMEM143	protein_coding
137.869	-1.3498	0.396036	-3.40828	0.000653731	0.00387752	ENSG00000072952	MRVI1	protein_coding
401.391	-1.34923	0.206788	-6.52471	6.81352e-11	2.2619e-09	ENSG00000126351	THRA	protein_coding
378.328	-1.34803	0.498426	-2.70457	0.00683933	0.0280823	ENSG00000002587	HS3ST1	protein_coding
209.056	-1.34801	0.221889	-6.07517	1.23856e-09	3.24221e-08	ENSG00000006025	OSBPL7	protein_coding
27.2688	-1.34767	0.306721	-4.39381	1.1138e-05	0.00011615	ENSG00000214050	FBXO16	protein_coding
1080.02	-1.34492	0.306133	-4.39324	1.11672e-05	0.000116265	ENSG00000257093	KIAA1147	protein_coding
98.6203	-1.34152	0.2402	-5.58503	2.33666e-08	4.76469e-07	ENSG00000185442	FAM174B	protein_coding
53.0196	-1.34114	0.237584	-5.64492	1.65255e-08	3.47687e-07	ENSG00000105227	PRX	protein_coding
45.3209	-1.33978	0.319122	-4.19835	2.68872e-05	0.000250443	ENSG00000162174	ASRGL1	protein_coding
1018.96	-1.33879	0.224878	-5.95338	2.62658e-09	6.49469e-08	ENSG00000150593	PDCD4	protein_coding
16.8882	-1.33875	0.410685	-3.2598	0.00111489	0.00613051	ENSG00000221883	ARIH2OS	protein_coding
110.315	-1.33861	0.525585	-2.54689	0.0108688	0.0409905	ENSG00000116990	MYCL	protein_coding
508.77	-1.3376	0.245594	-5.44639	5.14013e-08	9.85302e-07	ENSG00000149212	SESN3	protein_coding
13.2222	-1.33696	0.536075	-2.49398	0.0126319	0.0461941	ENSG00000129295	LRRC6	protein_coding
2979.42	-1.33484	0.226533	-5.89249	3.80427e-09	9.05661e-08	ENSG00000100504	PYGL	protein_coding
55.7193	-1.33237	0.356332	-3.73913	0.000184657	0.00132555	ENSG00000113790	EHHADH	protein_coding
717.548	-1.33163	0.297248	-4.47985	7.46939e-06	8.12026e-05	ENSG00000136161	RCBTB2	protein_coding
23.133	-1.33143	0.412743	-3.22581	0.00125616	0.006782	ENSG00000167771	RCOR2	protein_coding
41.8625	-1.32857	0.283361	-4.68862	2.75059e-06	3.44956e-05	ENSG00000168661	ZNF30	protein_coding
39.8096	-1.32843	0.381773	-3.47963	0.00050211	0.00310389	ENSG00000146966	DENND2A	protein_coding
121.704	-1.3283	0.364598	-3.64319	0.000269282	0.00182072	ENSG00000198756	COLGALT2	protein_coding
33.4692	-1.32819	0.417497	-3.18132	0.00146604	0.00771328	ENSG00000213402	PTPRCAP	protein_coding
429.299	-1.32708	0.190717	-6.95838	3.44206e-12	1.44838e-10	ENSG00000104915	STX10	protein_coding
112.671	-1.32674	0.175446	-7.56214	3.96495e-14	2.39244e-12	ENSG00000120696	KBTBD7	protein_coding
16.139	-1.32524	0.45379	-2.92038	0.00349605	0.0160216	ENSG00000183091	NEB	protein_coding
84.6603	-1.32429	0.296042	-4.47333	7.70093e-06	8.3342e-05	ENSG00000138439	FAM117B	protein_coding
200.883	-1.31916	0.254813	-5.17697	2.25514e-07	3.67332e-06	ENSG00000160703	NLRX1	protein_coding
81.7019	-1.31746	0.292084	-4.51057	6.46523e-06	7.19158e-05	ENSG00000166046	TCP11L2	protein_coding
22.851	-1.31612	0.51731	-2.54416	0.010954	0.0412534	ENSG00000131386	GALNT15	protein_coding
841.954	-1.31476	0.172707	-7.61265	2.68539e-14	1.65683e-12	ENSG00000124782	RREB1	protein_coding
357.497	-1.31414	0.331227	-3.96749	7.26346e-05	0.000595858	ENSG00000165795	NDRG2	protein_coding
366.119	-1.31292	0.392553	-3.34456	0.000824134	0.00475022	ENSG00000144668	ITGA9	protein_coding
46.8777	-1.31104	0.45262	-2.89655	0.00377286	0.0171022	ENSG00000166432	ZMAT1	protein_coding
210.716	-1.30856	0.348368	-3.75625	0.000172478	0.00125218	ENSG00000205744	DENND1C	protein_coding
50.7604	-1.30422	0.331435	-3.93508	8.31701e-05	0.000667727	ENSG00000118690	ARMC2	protein_coding
84.8875	-1.30332	0.316181	-4.12206	3.755e-05	0.000336844	ENSG00000185920	PTCH1	protein_coding
933.836	-1.30304	0.214263	-6.0815	1.19067e-09	3.12538e-08	ENSG00000156030	ELMSAN1	protein_coding
406.87	-1.30285	0.151068	-8.62428	6.44983e-18	6.18797e-16	ENSG00000196227	FAM217B	protein_coding
888.411	-1.30158	0.217337	-5.98878	2.11427e-09	5.28925e-08	ENSG00000146376	ARHGAP18	protein_coding
306.726	-1.30132	0.191876	-6.78209	1.18447e-11	4.47393e-10	ENSG00000174684	B4GAT1	protein_coding
43.0178	-1.30123	0.286353	-4.54415	5.51586e-06	6.2812e-05	ENSG00000068615	REEP1	protein_coding
328.273	-1.30068	0.263862	-4.92938	8.24896e-07	1.18208e-05	ENSG00000274180	NATD1	protein_coding
862.947	-1.30027	0.293878	-4.42453	9.66538e-06	0.000102125	ENSG00000130517	PGPEP1	protein_coding
34.8872	-1.299	0.368798	-3.52225	0.000427897	0.00270437	ENSG00000168000	BSCL2	protein_coding
366.371	-1.29811	0.341377	-3.80257	0.0001432	0.00107501	ENSG00000129534	MIS18BP1	protein_coding
11.6614	-1.29665	0.458747	-2.82651	0.00470581	0.0205309	ENSG00000089505	CMTM1	protein_coding
1795.19	-1.29467	0.261792	-4.94543	7.59762e-07	1.09694e-05	ENSG00000089057	SLC23A2	protein_coding
353.128	-1.29426	0.2441	-5.3022	1.14416e-07	1.9904e-06	ENSG00000135473	PAN2	protein_coding
549.917	-1.29416	0.348729	-3.71108	0.000206376	0.00145294	ENSG00000181481	RNF135	protein_coding
304.334	-1.29355	0.13414	-9.6433	5.24716e-22	8.18557e-20	ENSG00000125871	MGME1	protein_coding
920.549	-1.29267	0.209152	-6.18054	6.38833e-10	1.78948e-08	ENSG00000162337	LRP5	protein_coding
61.7919	-1.29231	0.248892	-5.19226	2.07758e-07	3.41015e-06	ENSG00000141570	CBX8	protein_coding
302.848	-1.29145	0.241686	-5.3435	9.11681e-08	1.63949e-06	ENSG00000108511	HOXB6	protein_coding
47.7317	-1.29119	0.410947	-3.14199	0.00167804	0.00863225	ENSG00000171840	NINJ2	protein_coding
951.798	-1.29113	0.383964	-3.36264	0.000772018	0.00447808	ENSG00000113721	PDGFRB	protein_coding
822.093	-1.289	0.224517	-5.74118	9.40173e-09	2.06172e-07	ENSG00000072422	RHOBTB1	protein_coding
136.624	-1.28627	0.28801	-4.46607	7.96678e-06	8.59767e-05	ENSG00000174456	C12orf76	protein_coding
130.447	-1.28435	0.276297	-4.64845	3.34435e-06	4.07179e-05	ENSG00000122971	ACADS	protein_coding
158.443	-1.2843	0.358616	-3.58128	0.000341919	0.00222927	ENSG00000159433	STARD9	protein_coding
1877.77	-1.28395	0.264747	-4.84972	1.23634e-06	1.68846e-05	ENSG00000109099	PMP22	protein_coding
50.2673	-1.28392	0.331938	-3.86794	0.000109759	0.000851622	ENSG00000212864	RNF208	protein_coding
1035.86	-1.28379	0.310742	-4.13136	3.60628e-05	0.000324565	ENSG00000189060	H1F0	protein_coding
21.7003	-1.28296	0.482953	-2.65649	0.00789586	0.0315309	ENSG00000178662	CSRNP3	protein_coding
26.5179	-1.28061	0.391534	-3.27075	0.00107264	0.00593137	ENSG00000134253	TRIM45	protein_coding
80.7319	-1.28028	0.263767	-4.85384	1.21091e-06	1.66075e-05	ENSG00000115687	PASK	protein_coding
25.7467	-1.27871	0.402021	-3.1807	0.00146921	0.00772236	ENSG00000163406	SLC15A2	protein_coding
68.9173	-1.27812	0.247166	-5.17109	2.32734e-07	3.78128e-06	ENSG00000126368	NR1D1	protein_coding
55.4429	-1.27563	0.224645	-5.67842	1.35947e-08	2.90808e-07	ENSG00000232859	LYRM9	protein_coding
49.1347	-1.2722	0.355982	-3.57377	0.000351884	0.00228725	ENSG00000204991	SPIRE2	protein_coding
846.415	-1.27007	0.231992	-5.47463	4.38423e-08	8.51317e-07	ENSG00000149577	SIDT2	protein_coding
2929	-1.26954	0.408621	-3.10688	0.00189073	0.00957236	ENSG00000135218	CD36	protein_coding
423.059	-1.26781	0.270735	-4.68283	2.82936e-06	3.53219e-05	ENSG00000138463	DIRC2	protein_coding
38.5757	-1.26761	0.288915	-4.38749	1.14668e-05	0.00011891	ENSG00000162639	HENMT1	protein_coding
239.404	-1.26455	0.454069	-2.78494	0.00535375	0.0228894	ENSG00000003400	CASP10	protein_coding
271.906	-1.26449	0.225825	-5.59942	2.15072e-08	4.43266e-07	ENSG00000168904	LRRC28	protein_coding
579.487	-1.26108	0.158068	-7.9781	1.48603e-15	1.09249e-13	ENSG00000148218	ALAD	protein_coding
581.774	-1.2594	0.19171	-6.56928	5.05582e-11	1.71701e-09	ENSG00000112367	FIG4	protein_coding
263.364	-1.25854	0.170515	-7.38083	1.57306e-13	8.3612e-12	ENSG00000151500	THYN1	protein_coding
122.973	-1.25781	0.434995	-2.89155	0.00383349	0.0173361	ENSG00000181409	AATK	protein_coding
18.2103	-1.25733	0.426503	-2.94801	0.00319823	0.014859	ENSG00000177098	SCN4B	protein_coding
44.4407	-1.25621	0.481856	-2.60703	0.00913306	0.0354317	ENSG00000154760	SLFN13	protein_coding
1859.3	-1.25525	0.318197	-3.94489	7.98351e-05	0.000645459	ENSG00000148175	STOM	protein_coding
62.7655	-1.25271	0.341679	-3.66633	0.000246058	0.001685	ENSG00000162194	LBHD1	protein_coding
136.399	-1.25245	0.389932	-3.21198	0.00131821	0.00705744	ENSG00000148842	CNNM2	protein_coding
638.616	-1.25056	0.167083	-7.48466	7.17304e-14	4.12085e-12	ENSG00000196535	MYO18A	protein_coding
843.822	-1.24938	0.209773	-5.95587	2.58693e-09	6.40812e-08	ENSG00000166974	MAPRE2	protein_coding
59.7043	-1.24905	0.262952	-4.7501	2.03318e-06	2.64492e-05	ENSG00000187650	VMAC	protein_coding
718.953	-1.24714	0.289275	-4.31125	1.62336e-05	0.000161061	ENSG00000141524	TMC6	protein_coding
3451.06	-1.24478	0.340321	-3.65765	0.000254537	0.00173563	ENSG00000123338	NCKAP1L	protein_coding
777.344	-1.24469	0.234295	-5.31251	1.08127e-07	1.89647e-06	ENSG00000112759	SLC29A1	protein_coding
111.405	-1.24417	0.227045	-5.47983	4.25739e-08	8.29349e-07	ENSG00000156869	FRRS1	protein_coding
602.067	-1.2414	0.176944	-7.01575	2.28712e-12	9.88405e-11	ENSG00000165424	ZCCHC24	protein_coding
277.153	-1.24072	0.193491	-6.41232	1.43322e-10	4.49356e-09	ENSG00000242732	RGAG4	protein_coding
390.558	-1.23828	0.149263	-8.29597	1.07706e-16	9.26753e-15	ENSG00000104823	ECH1	protein_coding
322.541	-1.23668	0.306515	-4.03464	5.4687e-05	0.00046575	ENSG00000142303	ADAMTS10	protein_coding
102.03	-1.23614	0.375836	-3.28903	0.00100532	0.00561902	ENSG00000235194	PPP1R3E	protein_coding
159.472	-1.23346	0.205258	-6.0093	1.86321e-09	4.71032e-08	ENSG00000161010	C5orf45	protein_coding
57.7369	-1.23342	0.265368	-4.64797	3.35224e-06	4.07622e-05	ENSG00000128011	LRFN1	protein_coding
126.744	-1.23066	0.257693	-4.77567	1.79114e-06	2.35239e-05	ENSG00000068137	PLEKHH3	protein_coding
339.925	-1.23027	0.198145	-6.20895	5.33402e-10	1.50735e-08	ENSG00000047346	FAM214A	protein_coding
194.641	-1.22799	0.198902	-6.17385	6.66486e-10	1.85073e-08	ENSG00000138002	IFT172	protein_coding
182.491	-1.22748	0.24833	-4.94294	7.69517e-07	1.10935e-05	ENSG00000092036	HAUS4	protein_coding
532.533	-1.22603	0.219587	-5.58335	2.35924e-08	4.80563e-07	ENSG00000138796	HADH	protein_coding
357.852	-1.22533	0.297494	-4.11885	3.80766e-05	0.000341239	ENSG00000119950	MXI1	protein_coding
180.38	-1.2245	0.408008	-3.00116	0.00268955	0.0128823	ENSG00000145476	CYP4V2	protein_coding
208.097	-1.2239	0.214033	-5.71827	1.07617e-08	2.33328e-07	ENSG00000168763	CNNM3	protein_coding
231.897	-1.22344	0.262803	-4.65534	3.23447e-06	3.95306e-05	ENSG00000127220	ABHD8	protein_coding
363.347	-1.22302	0.454152	-2.69298	0.0070817	0.0289053	ENSG00000091656	ZFHX4	protein_coding
65.6268	-1.22279	0.291746	-4.19129	2.77371e-05	0.000257858	ENSG00000142235	LMTK3	protein_coding
65.958	-1.22126	0.474522	-2.57367	0.0100626	0.0384124	ENSG00000172935	MRGPRF	protein_coding
301.362	-1.22123	0.357335	-3.41761	0.000631728	0.00377267	ENSG00000166341	DCHS1	protein_coding
134.841	-1.22027	0.22113	-5.51834	3.42218e-08	6.76957e-07	ENSG00000156521	TYSND1	protein_coding
101.975	-1.21921	0.220271	-5.53502	3.11185e-08	6.19401e-07	ENSG00000070371	CLTCL1	protein_coding
37.3707	-1.219	0.382347	-3.1882	0.00143161	0.00756951	ENSG00000185614	FAM212A	protein_coding
204.841	-1.21899	0.375821	-3.24355	0.00118051	0.00644063	ENSG00000188921	PTPLAD2	protein_coding
24.7951	-1.21742	0.296732	-4.10275	4.08271e-05	0.000362608	ENSG00000170917	NUDT6	protein_coding
1162.13	-1.21735	0.229676	-5.30027	1.15633e-07	2.00612e-06	ENSG00000177728	KIAA0195	protein_coding
16.8802	-1.21641	0.447198	-2.72007	0.00652672	0.0270193	ENSG00000198929	NOS1AP	protein_coding
113.975	-1.21317	0.232436	-5.21936	1.79541e-07	2.99048e-06	ENSG00000196476	C20orf96	protein_coding
1243.94	-1.21317	0.439252	-2.76189	0.0057468	0.0242992	ENSG00000145416	2001-03-01	protein_coding
54.7156	-1.21088	0.281204	-4.30607	1.66183e-05	0.000164283	ENSG00000203965	EFCAB7	protein_coding
1508.67	-1.21024	0.276379	-4.37893	1.19261e-05	0.00012323	ENSG00000154229	PRKCA	protein_coding
1892.41	-1.20812	0.163807	-7.37525	1.64032e-13	8.64685e-12	ENSG00000205726	ITSN1	protein_coding
392.702	-1.20743	0.156829	-7.69905	1.37086e-14	8.82688e-13	ENSG00000167107	ACSF2	protein_coding
89.1014	-1.20651	0.39669	-3.04144	0.0023545	0.0115397	ENSG00000079102	RUNX1T1	protein_coding
437.796	-1.2043	0.169424	-7.1082	1.17566e-12	5.37109e-11	ENSG00000160094	ZNF362	protein_coding
144.935	-1.2039	0.211789	-5.68445	1.31234e-08	2.81041e-07	ENSG00000182742	HOXB4	protein_coding
1384.76	-1.20331	0.400136	-3.00724	0.00263631	0.0126654	ENSG00000174807	CD248	protein_coding
23.1598	-1.2027	0.298026	-4.03556	5.44718e-05	0.000464329	ENSG00000239282	GATSL3	protein_coding
488.24	-1.20045	0.318198	-3.77264	0.000161531	0.00118809	ENSG00000164088	PPM1M	protein_coding
332.879	-1.19912	0.174666	-6.86524	6.63773e-12	2.66453e-10	ENSG00000173992	CCS	protein_coding
133.579	-1.1986	0.266953	-4.48995	7.12403e-06	7.80728e-05	ENSG00000187091	PLCD1	protein_coding
1815.87	-1.19726	0.273595	-4.37604	1.20856e-05	0.00012461	ENSG00000134516	DOCK2	protein_coding
120.794	-1.19428	0.390066	-3.06174	0.00220051	0.0108803	ENSG00000250510	GPR162	protein_coding
1714.63	-1.1893	0.280368	-4.24194	2.21599e-05	0.000211439	ENSG00000185551	NR2F2	protein_coding
16.2504	-1.1879	0.4703	-2.52583	0.0115425	0.0430807	ENSG00000151687	ANKAR	protein_coding
562.722	-1.18716	0.220412	-5.38607	7.20136e-08	1.32771e-06	ENSG00000180011	ZADH2	protein_coding
1272.65	-1.18604	0.24848	-4.7732	1.81324e-06	2.37492e-05	ENSG00000012822	CALCOCO1	protein_coding
70.0142	-1.18462	0.295897	-4.00348	6.24183e-05	0.000521185	ENSG00000164850	GPER1	protein_coding
496.24	-1.18447	0.202577	-5.84701	5.00502e-09	1.17117e-07	ENSG00000165240	ATP7A	protein_coding
943.579	-1.1843	0.284864	-4.15742	3.21859e-05	0.000293528	ENSG00000137486	ARRB1	protein_coding
63.7573	-1.18386	0.403015	-2.93751	0.00330863	0.0153052	ENSG00000198056	PRIM1	protein_coding
641.794	-1.18309	0.196822	-6.01095	1.84436e-09	4.66882e-08	ENSG00000197256	KANK2	protein_coding
72.2554	-1.18274	0.468702	-2.52343	0.0116217	0.0433244	ENSG00000083814	ZNF671	protein_coding
480.424	-1.17946	0.387316	-3.04522	0.00232513	0.0114133	ENSG00000125378	BMP4	protein_coding
103.37	-1.17937	0.270099	-4.36644	1.26286e-05	0.000129582	ENSG00000138380	CARF	protein_coding
86.0437	-1.17796	0.463608	-2.54085	0.0110583	0.0415646	ENSG00000158106	RHPN1	protein_coding
312.923	-1.17784	0.306876	-3.83814	0.000123969	0.000946188	ENSG00000090661	CERS4	protein_coding
125.98	-1.1763	0.254689	-4.61856	3.86413e-06	4.6225e-05	ENSG00000123080	CDKN2C	protein_coding
7190.82	-1.17493	0.34585	-3.39722	0.00068074	0.00401045	ENSG00000265972	TXNIP	protein_coding
512.326	-1.17403	0.441357	-2.66005	0.00781296	0.031272	ENSG00000162496	DHRS3	protein_coding
939.742	-1.17143	0.235998	-4.96375	6.9145e-07	1.01048e-05	ENSG00000095015	MAP3K1	protein_coding
743.319	-1.17141	0.15723	-7.4503	9.31295e-14	5.19468e-12	ENSG00000198585	NUDT16	protein_coding
697.926	-1.16947	0.311073	-3.75946	0.00017028	0.00124189	ENSG00000165475	CRYL1	protein_coding
74.7324	-1.16944	0.29777	-3.92732	8.58984e-05	0.000687044	ENSG00000204410	MSH5	protein_coding
163.421	-1.16725	0.207334	-5.6298	1.80424e-08	3.77533e-07	ENSG00000196372	ASB13	protein_coding
367.438	-1.16632	0.295838	-3.94243	8.06605e-05	0.000651121	ENSG00000196814	MVB12B	protein_coding
57.79	-1.16398	0.206137	-5.64661	1.63641e-08	3.44669e-07	ENSG00000196659	TTC30B	protein_coding
1280.04	-1.16353	0.215662	-5.39516	6.84634e-08	1.26951e-06	ENSG00000138756	BMP2K	protein_coding
4845.78	-1.16336	0.279182	-4.16703	3.08597e-05	0.000282373	ENSG00000163513	TGFBR2	protein_coding
182.187	-1.16201	0.340649	-3.41117	0.000646838	0.00384615	ENSG00000120262	CCDC170	protein_coding
20.7354	-1.16165	0.444069	-2.61592	0.00889879	0.0347618	ENSG00000124374	PAIP2B	protein_coding
2182.67	-1.16087	0.31687	-3.66355	0.000248742	0.00169973	ENSG00000100365	NCF4	protein_coding
17.0627	-1.16006	0.327657	-3.54048	0.000399398	0.00255285	ENSG00000260001	TGFBR3L	protein_coding
123.418	-1.1574	0.308396	-3.75297	0.000174752	0.00126486	ENSG00000179029	TMEM107	protein_coding
245.43	-1.15712	0.266854	-4.33614	1.45003e-05	0.000145901	ENSG00000219481	NBPF1	protein_coding
548.893	-1.15406	0.153628	-7.51203	5.8219e-14	3.38517e-12	ENSG00000064999	ANKS1A	protein_coding
51.5815	-1.15374	0.266423	-4.33047	1.48792e-05	0.000149243	ENSG00000256223	ZNF10	protein_coding
117.62	-1.15327	0.203355	-5.67119	1.41807e-08	3.02332e-07	ENSG00000088970	KIZ	protein_coding
37.1759	-1.15296	0.348565	-3.30774	0.00094053	0.00531729	ENSG00000129028	THAP10	protein_coding
770.012	-1.15285	0.307243	-3.75225	0.000175257	0.00126756	ENSG00000138764	CCNG2	protein_coding
1192.47	-1.15266	0.446501	-2.58153	0.00983644	0.0377502	ENSG00000136040	PLXNC1	protein_coding
118.178	-1.1522	0.152887	-7.53631	4.83474e-14	2.83712e-12	ENSG00000115425	PECR	protein_coding
315.872	-1.15038	0.174584	-6.58927	4.41994e-11	1.52262e-09	ENSG00000008853	RHOBTB2	protein_coding
268.528	-1.14742	0.312011	-3.67751	0.000235522	0.00162269	ENSG00000156381	ANKRD9	protein_coding
117.101	-1.14735	0.373657	-3.0706	0.00213633	0.0106215	ENSG00000161551	ZNF577	protein_coding
7056.39	-1.14656	0.416363	-2.75376	0.00589144	0.0248123	ENSG00000178695	KCTD12	protein_coding
388.686	-1.14635	0.156693	-7.31587	2.5571e-13	1.30231e-11	ENSG00000134574	DDB2	protein_coding
156.773	-1.14627	0.23361	-4.90677	9.25865e-07	1.30725e-05	ENSG00000187626	ZKSCAN4	protein_coding
496.204	-1.14564	0.271033	-4.22694	2.36896e-05	0.000224694	ENSG00000211584	SLC48A1	protein_coding
689.261	-1.14544	0.250761	-4.56786	4.92726e-06	5.70575e-05	ENSG00000071246	VASH1	protein_coding
202.387	-1.14322	0.31923	-3.58118	0.000342042	0.00222931	ENSG00000182568	SATB1	protein_coding
29.5782	-1.14271	0.431829	-2.6462	0.00814019	0.0323048	ENSG00000177508	IRX3	protein_coding
234.463	-1.14254	0.241606	-4.72894	2.25692e-06	2.90253e-05	ENSG00000011523	CEP68	protein_coding
1396.11	-1.14163	0.186032	-6.13675	8.4227e-10	2.29345e-08	ENSG00000183779	ZNF703	protein_coding
154.987	-1.14151	0.207132	-5.51101	3.5677e-08	7.02124e-07	ENSG00000170190	SLC16A5	protein_coding
80.0515	-1.13766	0.244762	-4.64804	3.35108e-06	4.07622e-05	ENSG00000161277	THAP8	protein_coding
271.871	-1.13696	0.375058	-3.03142	0.00243409	0.0118692	ENSG00000106100	NOD1	protein_coding
222.639	-1.1365	0.368434	-3.08467	0.0020378	0.0102092	ENSG00000111344	RASAL1	protein_coding
1882.55	-1.13297	0.213442	-5.30811	1.10769e-07	1.94105e-06	ENSG00000132405	TBC1D14	protein_coding
78.7043	-1.12959	0.296979	-3.80361	0.000142602	0.00107093	ENSG00000187266	EPOR	protein_coding
51.8719	-1.12738	0.310859	-3.62667	0.000287099	0.00192397	ENSG00000196267	ZNF836	protein_coding
50.417	-1.12679	0.28537	-3.94852	7.8637e-05	0.000637986	ENSG00000185513	L3MBTL1	protein_coding
14.9728	-1.12517	0.385215	-2.92088	0.00349049	0.0159999	ENSG00000170537	TMC7	protein_coding
20.677	-1.12493	0.285327	-3.94261	8.05995e-05	0.000650902	ENSG00000110799	VWF	protein_coding
501.079	-1.12486	0.193854	-5.80262	6.52854e-09	1.486e-07	ENSG00000068724	TTC7A	protein_coding
203.602	-1.12262	0.388298	-2.89112	0.00383869	0.0173514	ENSG00000053918	KCNQ1	protein_coding
60.2298	-1.12115	0.293988	-3.8136	0.000136959	0.00103341	ENSG00000180884	ZNF792	protein_coding
96.2107	-1.1207	0.157204	-7.12893	1.01155e-12	4.68831e-11	ENSG00000135315	CEP162	protein_coding
37.8347	-1.11961	0.340759	-3.28563	0.00101754	0.00567574	ENSG00000088836	SLC4A11	protein_coding
129.189	-1.11798	0.281585	-3.97032	7.17773e-05	0.000590087	ENSG00000164403	SHROOM1	protein_coding
191.69	-1.11759	0.189492	-5.89781	3.68359e-09	8.79114e-08	ENSG00000124104	SNX21	protein_coding
970.344	-1.11671	0.427812	-2.61029	0.00904648	0.0351598	ENSG00000138964	PARVG	protein_coding
7848.85	-1.11418	0.253063	-4.40277	1.06878e-05	0.000111881	ENSG00000109861	CTSC	protein_coding
439.536	-1.11369	0.223456	-4.98396	6.22973e-07	9.20926e-06	ENSG00000159788	RGS12	protein_coding
124.264	-1.11058	0.288253	-3.85281	0.000116771	0.000898401	ENSG00000160325	CACFD1	protein_coding
35.7251	-1.11057	0.278351	-3.98983	6.61213e-05	0.000548761	ENSG00000217555	CKLF	protein_coding
2550.37	-1.10824	0.409544	-2.70603	0.00680924	0.0279956	ENSG00000066294	CD84	protein_coding
22.481	-1.10704	0.324127	-3.41545	0.000636768	0.00379568	ENSG00000235109	ZSCAN31	protein_coding
1097.14	-1.10648	0.316248	-3.49877	0.000467417	0.002911	ENSG00000156171	DRAM2	protein_coding
1978.94	-1.10632	0.259605	-4.26155	2.03015e-05	0.000196047	ENSG00000100997	ABHD12	protein_coding
201.159	-1.10427	0.187637	-5.88511	3.97778e-09	9.43458e-08	ENSG00000074621	SLC24A1	protein_coding
75.6883	-1.10391	0.365974	-3.01636	0.00255828	0.0123555	ENSG00000185522	LMNTD2	protein_coding
187.998	-1.10114	0.202613	-5.43471	5.48841e-08	1.0458e-06	ENSG00000147813	NAPRT	protein_coding
435.028	-1.10099	0.199544	-5.51754	3.4378e-08	6.79346e-07	ENSG00000115525	ST3GAL5	protein_coding
666.838	-1.10028	0.248156	-4.43381	9.25809e-06	9.85271e-05	ENSG00000128294	TPST2	protein_coding
134.319	-1.09478	0.384191	-2.84956	0.00437792	0.0193023	ENSG00000161955	TNFSF13	protein_coding
79.6548	-1.09473	0.301841	-3.62684	0.000286908	0.00192355	ENSG00000076258	FMO4	protein_coding
355.422	-1.09463	0.210754	-5.19388	2.05959e-07	3.38351e-06	ENSG00000153551	CMTM7	protein_coding
419.626	-1.09407	0.431583	-2.53501	0.0112444	0.0421565	ENSG00000135363	LMO2	protein_coding
29.4417	-1.09286	0.363434	-3.00703	0.00263814	0.012671	ENSG00000163053	SLC16A14	protein_coding
526.743	-1.09075	0.135544	-8.04723	8.46906e-16	6.39781e-14	ENSG00000146828	SLC12A9	protein_coding
30.9167	-1.08947	0.394857	-2.75915	0.00579527	0.0244531	ENSG00000205464	ATP6AP1L	protein_coding
43.4276	-1.08677	0.269308	-4.03543	5.45017e-05	0.000464378	ENSG00000105649	RAB3A	protein_coding
1064.17	-1.08609	0.174018	-6.24123	4.34134e-10	1.23227e-08	ENSG00000151491	EPS8	protein_coding
53.2578	-1.08498	0.330447	-3.28338	0.00102572	0.00571471	ENSG00000143850	PLEKHA6	protein_coding
204.574	-1.08474	0.274728	-3.94843	7.86657e-05	0.000637986	ENSG00000109458	GAB1	protein_coding
431.932	-1.08093	0.182866	-5.91108	3.39863e-09	8.19258e-08	ENSG00000184992	BRI3BP	protein_coding
1857.33	-1.08044	0.249549	-4.32958	1.49397e-05	0.000149459	ENSG00000173020	ADRBK1	protein_coding
96.6126	-1.08003	0.252935	-4.27	1.9547e-05	0.000189715	ENSG00000133247	SUV420H2	protein_coding
46.7762	-1.07929	0.286419	-3.76823	0.00016441	0.00120454	ENSG00000206530	CFAP44	protein_coding
9269.95	-1.07924	0.311304	-3.46685	0.000526589	0.00323024	ENSG00000135821	GLUL	protein_coding
24.1753	-1.07909	0.300427	-3.59185	0.000328342	0.0021554	ENSG00000143443	C1orf56	protein_coding
646.56	-1.07838	0.169063	-6.37862	1.78695e-10	5.48607e-09	ENSG00000204371	EHMT2	protein_coding
604.874	-1.07723	0.161117	-6.68604	2.29283e-11	8.25418e-10	ENSG00000101079	NDRG3	protein_coding
184.16	-1.0772	0.169408	-6.35862	2.03578e-10	6.13226e-09	ENSG00000154217	PITPNC1	protein_coding
208.054	-1.07718	0.2022	-5.32729	9.96867e-08	1.77439e-06	ENSG00000163702	IL17RC	protein_coding
102.162	-1.07639	0.36959	-2.91238	0.00358681	0.0163749	ENSG00000111058	ACSS3	protein_coding
119.162	-1.06957	0.17493	-6.11431	9.69741e-10	2.60243e-08	ENSG00000011143	MKS1	protein_coding
525.227	-1.06876	0.185933	-5.74807	9.02691e-09	1.9909e-07	ENSG00000072210	ALDH3A2	protein_coding
174.595	-1.06526	0.379171	-2.80944	0.00496278	0.0215151	ENSG00000111247	RAD51AP1	protein_coding
14.7548	-1.06508	0.406985	-2.617	0.00887051	0.0346619	ENSG00000101353	MROH8	protein_coding
566.618	-1.06503	0.263822	-4.03693	5.41546e-05	0.000462036	ENSG00000171700	RGS19	protein_coding
64.1676	-1.06501	0.37005	-2.87802	0.00400179	0.0179743	ENSG00000240038	AMY2B	protein_coding
157.56	-1.06482	0.196365	-5.42266	5.87179e-08	1.10894e-06	ENSG00000198740	ZNF652	protein_coding
133.752	-1.06468	0.366782	-2.90275	0.00369904	0.0168113	ENSG00000188158	NHS	protein_coding
158.751	-1.06429	0.191968	-5.54407	2.95513e-08	5.92508e-07	ENSG00000142082	SIRT3	protein_coding
293.959	-1.06352	0.413301	-2.57323	0.0100754	0.0384501	ENSG00000162878	PKDCC	protein_coding
153.919	-1.06109	0.333167	-3.18486	0.00144826	0.0076386	ENSG00000168874	ATOH8	protein_coding
10.2497	-1.05943	0.429066	-2.46916	0.0135432	0.0486642	ENSG00000141854	CTB-55O6.8	protein_coding
25.7691	-1.05922	0.393641	-2.69082	0.00712765	0.0290743	ENSG00000178093	TSSK6	protein_coding
88.3978	-1.0586	0.317905	-3.32993	0.00086869	0.00496607	ENSG00000173531	MST1	protein_coding
1016.89	-1.05855	0.300625	-3.52117	0.000429653	0.00271279	ENSG00000198964	SGMS1	protein_coding
359.22	-1.05766	0.242877	-4.35474	1.33227e-05	0.000135976	ENSG00000137700	SLC37A4	protein_coding
681.183	-1.05729	0.263865	-4.00695	6.15069e-05	0.000514919	ENSG00000119865	CNRIP1	protein_coding
26.5865	-1.05561	0.270069	-3.90867	9.28073e-05	0.000736166	ENSG00000163126	ANKRD23	protein_coding
25.601	-1.05463	0.297927	-3.53989	0.000400289	0.00255684	ENSG00000185437	SH3BGR	protein_coding
150.846	-1.05399	0.25441	-4.14289	3.42957e-05	0.000309824	ENSG00000185187	SIGIRR	protein_coding
776.995	-1.05381	0.319873	-3.29446	0.000986111	0.00552614	ENSG00000205213	LGR4	protein_coding
381.878	-1.05281	0.340717	-3.08998	0.00200167	0.0100518	ENSG00000139174	PRICKLE1	protein_coding
149.485	-1.05235	0.366218	-2.87356	0.00405877	0.0181622	ENSG00000196511	TPK1	protein_coding
1190.73	-1.05215	0.16118	-6.52782	6.67339e-11	2.22307e-09	ENSG00000152818	UTRN	protein_coding
11.7988	-1.0518	0.409805	-2.56659	0.0102703	0.0391056	ENSG00000176909	MAMSTR	protein_coding
33776.5	-1.05156	0.411475	-2.55559	0.0106007	0.0401435	ENSG00000010327	STAB1	protein_coding
146.18	-1.05099	0.188656	-5.57092	2.53395e-08	5.12884e-07	ENSG00000213930	GALT	protein_coding
1513.62	-1.05076	0.150908	-6.96294	3.33245e-12	1.40534e-10	ENSG00000148400	NOTCH1	protein_coding
87.883	-1.04972	0.20623	-5.09003	3.58006e-07	5.5849e-06	ENSG00000102984	ZNF821	protein_coding
129.47	-1.04918	0.248959	-4.21428	2.5058e-05	0.000235808	ENSG00000000460	C1orf112	protein_coding
376.576	-1.0478	0.140002	-7.48419	7.1988e-14	4.1233e-12	ENSG00000141582	CBX4	protein_coding
61.858	-1.04727	0.210068	-4.98537	6.18432e-07	9.1633e-06	ENSG00000166821	PEX11A	protein_coding
240.369	-1.04621	0.292102	-3.58165	0.000341427	0.00222682	ENSG00000197852	FAM212B	protein_coding
317.852	-1.04548	0.179131	-5.83639	5.33436e-09	1.24068e-07	ENSG00000144827	ABHD10	protein_coding
661.322	-1.04486	0.248059	-4.21214	2.52959e-05	0.000237232	ENSG00000183597	TANGO2	protein_coding
92.5728	-1.04439	0.214481	-4.86937	1.11953e-06	1.55551e-05	ENSG00000141391	SLMO1	protein_coding
89.281	-1.04317	0.259751	-4.01604	5.91832e-05	0.000499387	ENSG00000126106	TMEM53	protein_coding
287.05	-1.04299	0.292298	-3.56824	0.000359381	0.00233124	ENSG00000139117	CPNE8	protein_coding
1552.23	-1.04187	0.165161	-6.30821	2.82279e-10	8.26499e-09	ENSG00000140526	ABHD2	protein_coding
28.3684	-1.04127	0.391464	-2.65993	0.00781573	0.031276	ENSG00000272031	ANKRD34A	protein_coding
216.418	-1.04109	0.179611	-5.79635	6.7773e-09	1.53897e-07	ENSG00000198081	ZBTB14	protein_coding
1732.43	-1.03847	0.164626	-6.30806	2.82564e-10	8.26499e-09	ENSG00000174282	ZBTB4	protein_coding
1069.26	-1.03845	0.234643	-4.42568	9.61411e-06	0.000101695	ENSG00000073060	SCARB1	protein_coding
136.174	-1.03793	0.163421	-6.35125	2.1357e-10	6.40309e-09	ENSG00000121897	LIAS	protein_coding
153.209	-1.03756	0.248109	-4.18188	2.89106e-05	0.000267085	ENSG00000260027	HOXB7	protein_coding
74.5754	-1.03708	0.319271	-3.24829	0.001161	0.00634859	ENSG00000144712	CAND2	protein_coding
151.837	-1.03651	0.157484	-6.58168	4.6517e-11	1.59387e-09	ENSG00000143224	PPOX	protein_coding
84.0813	-1.03557	0.191964	-5.39462	6.86687e-08	1.2708e-06	ENSG00000152782	PANK1	protein_coding
23.7591	-1.03533	0.289986	-3.57028	0.000356593	0.0023155	ENSG00000214575	CPEB1	protein_coding
25.4265	-1.03365	0.299879	-3.44689	0.000567084	0.00343798	ENSG00000135951	TSGA10	protein_coding
195.339	-1.03255	0.212361	-4.86221	1.1608e-06	1.60587e-05	ENSG00000186532	SMYD4	protein_coding
560.427	-1.03207	0.354546	-2.91096	0.00360323	0.016442	ENSG00000198189	HSD17B11	protein_coding
63.9627	-1.03181	0.285653	-3.61211	0.00030372	0.00201863	ENSG00000100147	CCDC134	protein_coding
940.434	-1.03167	0.244206	-4.2246	2.39363e-05	0.00022681	ENSG00000160305	DIP2A	protein_coding
636.506	-1.0308	0.187712	-5.49143	3.98693e-08	7.80624e-07	ENSG00000040933	INPP4A	protein_coding
203.065	-1.02967	0.256113	-4.02035	5.8111e-05	0.000491204	ENSG00000213390	ARHGAP19	protein_coding
21.2349	-1.02895	0.364279	-2.82462	0.00473361	0.0206382	ENSG00000174721	FGFBP3	protein_coding
36.589	-1.02843	0.33511	-3.06894	0.00214822	0.0106595	ENSG00000160999	SH2B2	protein_coding
3186.54	-1.02817	0.196974	-5.21984	1.79074e-07	2.9853e-06	ENSG00000175215	CTDSP2	protein_coding
120.013	-1.02766	0.346846	-2.96287	0.00304785	0.0142709	ENSG00000179715	PCED1B	protein_coding
408.718	-1.02533	0.162885	-6.29481	3.07781e-10	8.94803e-09	ENSG00000154429	CCSAP	protein_coding
467.221	-1.02441	0.140346	-7.29918	2.89518e-13	1.46577e-11	ENSG00000169071	ROR2	protein_coding
166.065	-1.02431	0.259773	-3.9431	8.04365e-05	0.00064986	ENSG00000177042	TMEM80	protein_coding
819.984	-1.02407	0.167124	-6.12758	8.92264e-10	2.41478e-08	ENSG00000119471	HSDL2	protein_coding
47.5371	-1.02368	0.218189	-4.6917	2.70941e-06	3.40906e-05	ENSG00000131944	C19orf40	protein_coding
110.495	-1.02229	0.206509	-4.95034	7.40854e-07	1.07206e-05	ENSG00000184508	HDDC3	protein_coding
814.626	-1.02046	0.223737	-4.56099	5.09121e-06	5.86375e-05	ENSG00000102882	MAPK3	protein_coding
234.688	-1.02009	0.162295	-6.28543	3.26939e-10	9.49063e-09	ENSG00000110721	CHKA	protein_coding
48.9327	-1.02009	0.390549	-2.61194	0.0090031	0.0350267	ENSG00000178096	BOLA1	protein_coding
239.549	-1.01958	0.213612	-4.77305	1.81461e-06	2.37508e-05	ENSG00000188493	C19orf54	protein_coding
665.404	-1.01924	0.165178	-6.17054	6.80566e-10	1.8871e-08	ENSG00000111731	C2CD5	protein_coding
204.618	-1.01808	0.30475	-3.3407	0.000835671	0.00480661	ENSG00000077157	PPP1R12B	protein_coding
942.232	-1.01764	0.25584	-3.97762	6.96088e-05	0.000573981	ENSG00000197971	MBP	protein_coding
67.7503	-1.01719	0.306898	-3.31443	0.000918288	0.00520689	ENSG00000226742	HSBP1L1	protein_coding
195.304	-1.01617	0.180925	-5.61652	1.94837e-08	4.04603e-07	ENSG00000141295	SCRN2	protein_coding
733.601	-1.0161	0.289073	-3.51504	0.000439687	0.00276342	ENSG00000164985	PSIP1	protein_coding
719.277	-1.01608	0.104074	-9.76306	1.62181e-22	2.61506e-20	ENSG00000144711	IQSEC1	protein_coding
1123.09	-1.01606	0.3392	-2.99546	0.0027403	0.0130733	ENSG00000090013	BLVRB	protein_coding
45.4501	-1.01555	0.332645	-3.05296	0.00226593	0.0111511	ENSG00000162746	FCRLB	protein_coding
42.0603	-1.01376	0.400869	-2.5289	0.0114422	0.0427728	ENSG00000168026	TTC21A	protein_coding
2045.79	-1.01365	0.223808	-4.52909	5.92375e-06	6.65485e-05	ENSG00000164442	CITED2	protein_coding
442.084	-1.01352	0.20889	-4.85192	1.22271e-06	1.67103e-05	ENSG00000139668	WDFY2	protein_coding
75.6192	-1.01254	0.313433	-3.23047	0.00123588	0.00669887	ENSG00000161267	BDH1	protein_coding
54.9234	-1.01138	0.312974	-3.23152	0.00123133	0.00668187	ENSG00000100802	C14orf93	protein_coding
529.106	-1.00963	0.191322	-5.27711	1.31234e-07	2.25638e-06	ENSG00000165406	2008-03-01	protein_coding
52.582	-1.0087	0.290412	-3.47335	0.000514006	0.00316712	ENSG00000144182	LIPT1	protein_coding
156.579	-1.00809	0.235884	-4.27368	1.92276e-05	0.000187089	ENSG00000165959	CLMN	protein_coding
216.595	-1.00802	0.207562	-4.85649	1.19485e-06	1.64585e-05	ENSG00000197417	SHPK	protein_coding
2003.86	-1.00738	0.207551	-4.85364	1.21217e-06	1.66075e-05	ENSG00000120896	SORBS3	protein_coding
60.554	-1.00704	0.219576	-4.5863	4.51177e-06	5.28077e-05	ENSG00000115841	RMDN2	protein_coding
244.894	-1.0069	0.165866	-6.07056	1.27467e-09	3.32315e-08	ENSG00000145029	NICN1	protein_coding
232.759	-1.00644	0.210773	-4.77499	1.79718e-06	2.35549e-05	ENSG00000169570	DTWD2	protein_coding
117.525	-1.00622	0.218762	-4.59962	4.23265e-06	4.98411e-05	ENSG00000175087	PDIK1L	protein_coding
242.658	-1.00611	0.208472	-4.82614	1.39204e-06	1.87969e-05	ENSG00000141376	BCAS3	protein_coding
190.109	-1.00506	0.208238	-4.8265	1.38955e-06	1.87765e-05	ENSG00000171105	INSR	protein_coding
1366.48	-1.00453	0.188584	-5.32671	1.00009e-07	1.77683e-06	ENSG00000244509	APOBEC3C	protein_coding
248.535	-1.00128	0.222703	-4.49604	6.92303e-06	7.62129e-05	ENSG00000204611	ZNF616	protein_coding
54.5764	-1.0009	0.316989	-3.15753	0.00159111	0.00824694	ENSG00000196605	ZNF846	protein_coding

## Sheet: IL-10 reponse up and down
Table S3. List of genes up or down-regulated by IL-10 stimulation alone in WT Mφs but that remain unchanged in IL-10RB−/− Mφs
baseMean	log2FoldChange	lfcSE	stat	pvalue	padj	gene_id	gene_name	gene_biotype
76.4181	5.10667	0.844153	6.04945	1.45337e-09	5.72628e-06	ENSG00000126759	CFP	protein_coding
12.57	4.32201	0.941114	4.59245	4.38082e-06	0.00406128	ENSG00000157017	GHRL	protein_coding
76.1511	4.31199	0.752561	5.72975	1.00578e-08	2.63753e-05	ENSG00000184221	OLIG1	protein_coding
574.659	4.19011	0.87481	4.78973	1.67004e-06	0.0020246	ENSG00000196189	SEMA4A	protein_coding
22.045	3.0109	0.72896	4.1304	3.62125e-05	0.0248134	ENSG00000178789	CD300LB	protein_coding
655.848	2.88904	0.545275	5.29831	1.16879e-07	0.000230251	ENSG00000171657	GPR82	protein_coding
56.6697	2.85643	0.574914	4.96845	6.74895e-07	0.00096694	ENSG00000156298	TSPAN7	protein_coding
774.389	2.13352	0.493639	4.32202	1.54608e-05	0.0121831	ENSG00000108846	ABCC3	protein_coding
8755.08	1.75438	0.385846	4.54683	5.44591e-06	0.0047682	ENSG00000196743	GM2A	protein_coding
404.244	1.59506	0.401364	3.9741	7.06457e-05	0.0428222	ENSG00000276600	RAB7B	protein_coding
713.979	1.57737	0.398644	3.95683	7.59503e-05	0.0443325	ENSG00000110031	LPXN	protein_coding
35303.9	1.45861	0.3312	4.40403	1.06258e-05	0.00881381	ENSG00000179163	FUCA1	protein_coding
530.054	1.3289	0.267159	4.9742	6.55177e-07	0.00096694	ENSG00000075303	SLC25A40	protein_coding
346.502	-4.95384	1.03806	-4.7722	1.82221e-06	0.00205129	ENSG00000113555	PCDH12	protein_coding
118.166	-4.4493	0.87314	-5.09575	3.47366e-07	0.000608276	ENSG00000152128	TMEM163	protein_coding
263.656	-4.38619	0.682988	-6.42207	1.34438e-10	1.05937e-06	ENSG00000064886	CHI3L2	protein_coding
766.231	-3.41565	0.546029	-6.25544	3.96393e-10	2.08239e-06	ENSG00000136286	MYO1G	protein_coding
2438.71	-3.38292	0.566708	-5.96942	2.38092e-09	7.50467e-06	ENSG00000136960	ENPP2	protein_coding
46.3322	-2.5786	0.643933	-4.00446	6.21595e-05	0.040818	ENSG00000145850	TIMD4	protein_coding
2781.95	-2.24879	0.541563	-4.15241	3.28995e-05	0.023568	ENSG00000171051	FPR1	protein_coding
149.282	-1.96979	0.40398	-4.87597	1.08273e-06	0.00142199	ENSG00000171236	LRG1	protein_coding
1421.97	-1.91034	0.485075	-3.93823	8.20834e-05	0.0462012	ENSG00000135842	FAM129A	protein_coding
1538.66	-1.60897	0.282086	-5.70382	1.17149e-08	2.63753e-05	ENSG00000184557	SOCS3	protein_coding
1312.07	-1.56776	0.393603	-3.98311	6.80203e-05	0.0428222	ENSG00000099785	2002-03-01	protein_coding

## Sheet: IL10 repressed LPS induced 
Table S4. List of LPS-inducible genes that are repressed by IL-10 in WT but not in IL-10RB−/− Mφs
baseMean	log2FoldChange	lfcSE	stat	pvalue	padj	gene_id	gene_name	gene_biotype
37.3374	5.04803	0.98666	5.11628	3.11616e-07	5.1274e-05	ENSG00000152128	TMEM163	protein_coding
21.5997	4.24501	0.845082	5.02319	5.08194e-07	7.69986e-05	ENSG00000171388	APLN	protein_coding
326.647	3.81022	0.737124	5.16903	2.3531e-07	4.11378e-05	ENSG00000137474	MYO7A	protein_coding
31.5806	3.74224	0.812712	4.60464	4.1319e-06	0.000483341	ENSG00000177181	RIMKLA	protein_coding
19.6917	3.7332	0.935668	3.98988	6.61061e-05	0.00478037	ENSG00000100505	TRIM9	protein_coding
366.141	3.35846	0.970139	3.46183	0.000536511	0.025104	ENSG00000133800	LYVE1	protein_coding
38.2963	3.30587	0.914488	3.615	0.000300351	0.0160345	ENSG00000117594	HSD11B1	protein_coding
225.433	3.28587	0.846151	3.88331	0.000103044	0.00669722	ENSG00000276231	PIK3R6	protein_coding
2910.07	3.12013	0.576575	5.41149	6.25019e-08	1.36211e-05	ENSG00000136960	ENPP2	protein_coding
10.0809	2.98405	0.823952	3.62163	0.000292755	0.0157879	ENSG00000181652	ATG9B	protein_coding
370.032	2.96071	0.813818	3.63805	0.00027471	0.0149159	ENSG00000103522	IL21R	protein_coding
118.45	2.72042	0.724321	3.75582	0.000172776	0.0103724	ENSG00000014257	ACPP	protein_coding
1300.48	2.72003	0.799165	3.40359	0.000665065	0.0288298	ENSG00000196664	TLR7	protein_coding
35.1767	2.67906	0.694841	3.85565	0.000115423	0.00737458	ENSG00000164849	GPR146	protein_coding
2669.84	2.63873	0.516005	5.11377	3.15785e-07	5.1274e-05	ENSG00000135218	CD36	protein_coding
167.745	2.49769	0.633902	3.94018	8.14219e-05	0.00565651	ENSG00000118402	ELOVL4	protein_coding
1226.99	2.46843	0.753205	3.27723	0.00104831	0.0419969	ENSG00000127507	EMR2	protein_coding
83.2212	2.468	0.760885	3.2436	0.0011803	0.0459104	ENSG00000169252	ADRB2	protein_coding
155.264	2.41883	0.4694	5.15304	2.56302e-07	4.38441e-05	ENSG00000143847	PPFIA4	protein_coding
78.5422	2.32986	0.626337	3.71982	0.000199367	0.011618	ENSG00000163803	PLB1	protein_coding
292.604	2.31058	0.506843	4.55876	5.14559e-06	0.000572456	ENSG00000159167	STC1	protein_coding
21.0691	2.2574	0.616109	3.66397	0.00024834	0.0136934	ENSG00000161958	FGF11	protein_coding
46.1736	2.2013	0.665246	3.309	0.000936313	0.0384904	ENSG00000152804	HHEX	protein_coding
690.851	2.07107	0.594612	3.48306	0.000495721	0.0237543	ENSG00000150337	FCGR1A	protein_coding
2296.72	2.05152	0.59557	3.44464	0.000571823	0.0263685	ENSG00000178573	MAF	protein_coding
180.911	2.03239	0.486571	4.17696	2.95427e-05	0.00247366	ENSG00000088992	TESC	protein_coding
74.0244	2.00009	0.576417	3.46986	0.000520725	0.024729	ENSG00000181885	CLDN7	protein_coding
16.2896	1.96704	0.504086	3.90219	9.53252e-05	0.00637197	ENSG00000182389	CACNB4	protein_coding
100.896	1.95323	0.496299	3.9356	8.29884e-05	0.00571542	ENSG00000100122	CRYBB1	protein_coding
505.628	1.91659	0.470566	4.07296	4.64203e-05	0.00356764	ENSG00000118596	SLC16A7	protein_coding
324.164	1.91306	0.494479	3.86883	0.00010936	0.00703646	ENSG00000114268	PFKFB4	protein_coding
788.108	1.90226	0.568547	3.34583	0.000820365	0.034616	ENSG00000104081	BMF	protein_coding
3752.82	1.88102	0.460017	4.08903	4.33187e-05	0.00336174	ENSG00000100292	HMOX1	protein_coding
67.1252	1.86265	0.536686	3.47065	0.000519197	0.024729	ENSG00000196782	MAML3	protein_coding
1877.45	1.83784	0.569408	3.22764	0.00124816	0.047733	ENSG00000145416	2001-03-01	protein_coding
653.76	1.68774	0.245311	6.87999	5.98558e-12	7.31276e-09	ENSG00000111674	ENO2	protein_coding
139.384	1.65948	0.505057	3.28572	0.00101721	0.0410732	ENSG00000131398	KCNC3	protein_coding
27.9317	1.65667	0.445945	3.71496	0.000203237	0.0118004	ENSG00000146205	ANO7	protein_coding
687.403	1.6185	0.393163	4.11662	3.84472e-05	0.00305829	ENSG00000170791	CHCHD7	protein_coding
485.479	1.56259	0.439972	3.55157	0.000382943	0.0193405	ENSG00000172594	SMPDL3A	protein_coding
51.7045	1.51066	0.468379	3.2253	0.0012584	0.0480093	ENSG00000160999	SH2B2	protein_coding
102.799	1.47591	0.374406	3.94201	8.08015e-05	0.00563803	ENSG00000185818	NAT8L	protein_coding
272.183	1.47553	0.446712	3.30309	0.000956263	0.0390082	ENSG00000081181	ARG2	protein_coding
236.013	1.39957	0.428724	3.26449	0.00109662	0.0432907	ENSG00000186918	ZNF395	protein_coding
2638.77	1.39142	0.33832	4.11274	3.90996e-05	0.00307938	ENSG00000100504	PYGL	protein_coding
625.606	1.37255	0.254029	5.40312	6.5493e-08	1.38924e-05	ENSG00000099785	2002-03-01	protein_coding
145.397	1.31506	0.292224	4.50016	6.79027e-06	0.000725009	ENSG00000154217	PITPNC1	protein_coding
215.244	1.29826	0.380837	3.40897	0.000652097	0.0285006	ENSG00000197380	DACT3	protein_coding
83.4506	1.25814	0.324005	3.88309	0.000103138	0.00669722	ENSG00000112039	FANCE	protein_coding
122.104	1.19661	0.318408	3.7581	0.000171209	0.0103173	ENSG00000164105	SAP30	protein_coding
360.359	1.17438	0.302953	3.87646	0.000105988	0.00685434	ENSG00000163516	ANKZF1	protein_coding
7351.69	1.15668	0.310485	3.7254	0.000195006	0.0114478	ENSG00000109861	CTSC	protein_coding
264.726	1.14411	0.349044	3.27784	0.00104605	0.0419969	ENSG00000241360	PDXP	protein_coding
268.568	1.14177	0.305123	3.742	0.000182558	0.0109185	ENSG00000197355	UAP1L1	protein_coding
2127.33	1.13962	0.334034	3.41168	0.000645641	0.0283743	ENSG00000104812	GYS1	protein_coding
758.253	1.13199	0.251018	4.50958	6.49556e-06	0.000702979	ENSG00000095015	MAP3K1	protein_coding
279.702	1.12285	0.269864	4.16078	3.17156e-05	0.00260372	ENSG00000111860	CEP85L	protein_coding
1148.06	1.12004	0.346327	3.23405	0.00122047	0.0471273	ENSG00000213523	SRA1	protein_coding
50.9929	1.09617	0.286283	3.82898	0.000128678	0.0080951	ENSG00000151006	PRSS53	protein_coding
222.777	1.08554	0.336756	3.22353	0.0012662	0.0481913	ENSG00000152133	GPATCH11	protein_coding
382.159	1.05049	0.213372	4.92331	8.50936e-07	0.00012196	ENSG00000141858	SAMD1	protein_coding
157.499	1.04797	0.262431	3.99333	6.51529e-05	0.00473296	ENSG00000183077	AFMID	protein_coding
1142.2	1.03793	0.289742	3.58224	0.000340661	0.0176797	ENSG00000183258	DDX41	protein_coding
61.4	1.02487	0.299219	3.42514	0.00061449	0.0273071	ENSG00000173535	TNFRSF10C	protein_coding
385.305	1.01331	0.274971	3.68514	0.000228581	0.0128954	ENSG00000178802	MPI	protein_coding
510.948	1.0122	0.287112	3.52545	0.000422771	0.0208878	ENSG00000111276	CDKN1B	protein_coding
119.28	1.0008	0.308642	3.2426	0.00118444	0.0459591	ENSG00000176055	MBLAC2	protein_coding

## Sheet: IL10 rescued LPS downregulated
Table S5. List of LPS–down-regulated genes that are rescued by IL-10 in WT but not in IL-10RB−/− Mφs
baseMean	log2FoldChange	lfcSE	stat	pvalue	padj	gene_id	gene_name	gene_biotype
96.6547	-11.6416	2.53013	-4.60118	4.20098e-06	0.000487835	ENSG00000128383	APOBEC3A	protein_coding
38.0907	-11.3894	2.66916	-4.26703	1.98092e-05	0.00178048	ENSG00000197272	IL27	protein_coding
5.37444	-10.842	2.76347	-3.92333	8.7333e-05	0.00588721	ENSG00000100346	CACNA1I	protein_coding
4566.13	-10.0018	1.01229	-9.88032	5.06686e-23	8.06086e-19	ENSG00000131203	IDO1	protein_coding
17.3357	-9.99275	2.46023	-4.06171	4.87145e-05	0.00370813	ENSG00000196684	HSH2D	protein_coding
71.757	-9.40683	1.96359	-4.79063	1.66256e-06	0.000222266	ENSG00000205755	CRLF2	protein_coding
1386.73	-8.91938	1.13025	-7.8915	2.98573e-15	9.5e-12	ENSG00000126353	CCR7	protein_coding
926.025	-8.66307	1.10562	-7.83549	4.67e-15	1.23825e-11	ENSG00000169248	CXCL11	protein_coding
9137.22	-7.47245	0.858551	-8.70356	3.21632e-18	2.55842e-14	ENSG00000169245	CXCL10	protein_coding
37.7519	-7.40534	1.25476	-5.90179	3.59589e-09	1.36207e-06	ENSG00000196092	PAX5	protein_coding
25.3897	-7.20937	1.19046	-6.05597	1.39577e-09	5.84348e-07	ENSG00000035720	STAP1	protein_coding
86.4436	-7.18081	2.04197	-3.5166	0.000437108	0.0214628	ENSG00000205057	CLLU1OS	protein_coding
4974.69	-7.17649	0.968186	-7.4123	1.24124e-13	2.82097e-10	ENSG00000134321	RSAD2	protein_coding
830.355	-6.85478	0.979493	-6.99829	2.59099e-12	3.74728e-09	ENSG00000172183	ISG20	protein_coding
3393.55	-6.60121	1.20556	-5.47562	4.35971e-08	9.90838e-06	ENSG00000110944	IL23A	protein_coding
324.005	-6.59513	1.05399	-6.25728	3.91739e-10	2.07739e-07	ENSG00000163121	NEURL3	protein_coding
119.407	-6.53608	1.12795	-5.79465	6.84619e-09	2.22278e-06	ENSG00000138755	CXCL9	protein_coding
44.8337	-6.32776	1.82487	-3.46752	0.000525293	0.0248717	ENSG00000135914	HTR2B	protein_coding
207.34	-6.15279	1.56057	-3.94267	8.05803e-05	0.00563803	ENSG00000164400	CSF2	protein_coding
75.8196	-6.05858	0.923827	-6.55814	5.44835e-11	4.56199e-08	ENSG00000163666	HESX1	protein_coding
1682.44	-6.00077	1.85593	-3.23329	0.00122373	0.0471387	ENSG00000113302	IL12B	protein_coding
90.2349	-5.9884	1.13909	-5.25717	1.46287e-07	2.77056e-05	ENSG00000140519	RHCG	protein_coding
4650.92	-5.97306	0.870732	-6.85982	6.89493e-12	7.31276e-09	ENSG00000183486	MX2	protein_coding
2233.17	-5.84172	0.885676	-6.59577	4.23043e-11	3.73899e-08	ENSG00000137959	IFI44L	protein_coding
312.877	-5.76155	1.00645	-5.72461	1.03671e-08	3.11189e-06	ENSG00000102962	CCL22	protein_coding
770.455	-5.49966	0.814297	-6.75388	1.43945e-11	1.43127e-08	ENSG00000184979	USP18	protein_coding
1877.68	-5.44443	0.857476	-6.34937	2.16201e-10	1.40365e-07	ENSG00000138646	HERC5	protein_coding
11885.4	-5.36307	0.871374	-6.15473	7.5206e-10	3.51898e-07	ENSG00000119922	IFIT2	protein_coding
7.53024	-5.3513	1.29574	-4.12991	3.62899e-05	0.00291584	ENSG00000163568	AIM2	protein_coding
13.889	-5.30979	1.26931	-4.18321	2.87421e-05	0.00241936	ENSG00000121380	BCL2L14	protein_coding
2576.2	-5.283	0.760536	-6.94641	3.74705e-12	4.96765e-09	ENSG00000134326	CMPK2	protein_coding
2707.02	-5.2588	0.73808	-7.12497	1.04106e-12	1.65622e-09	ENSG00000166165	CKB	protein_coding
5747.72	-5.24395	0.807629	-6.49301	8.41371e-11	6.69269e-08	ENSG00000111335	OAS2	protein_coding
2588.2	-5.22428	0.721262	-7.24326	4.3804e-13	8.71098e-10	ENSG00000177409	SAMD9L	protein_coding
8469.95	-5.21644	0.821258	-6.35177	2.12855e-10	1.40365e-07	ENSG00000271503	CCL5	protein_coding
12289.4	-5.18688	0.727264	-7.13205	9.88867e-13	1.65622e-09	ENSG00000157601	MX1	protein_coding
9487.87	-5.02041	0.815406	-6.15694	7.41625e-10	3.51898e-07	ENSG00000185745	IFIT1	protein_coding
11.8888	-4.9035	0.994873	-4.92877	8.27502e-07	0.000120777	ENSG00000137869	CYP19A1	protein_coding
10283.3	-4.88825	0.852965	-5.73089	9.99045e-09	3.0565e-06	ENSG00000119917	IFIT3	protein_coding
1193.49	-4.8868	0.897283	-5.44622	5.14511e-08	1.13686e-05	ENSG00000132530	XAF1	protein_coding
216.881	-4.83915	0.94666	-5.11182	3.19072e-07	5.1274e-05	ENSG00000137198	GMPR	protein_coding
4894.95	-4.82145	0.791203	-6.09382	1.10246e-09	4.87197e-07	ENSG00000187608	ISG15	protein_coding
695.928	-4.77943	1.04544	-4.5717	4.83782e-06	0.000545851	ENSG00000136688	IL36G	protein_coding
42.5977	-4.68374	1.06119	-4.41367	1.01633e-05	0.00102334	ENSG00000136514	RTP4	protein_coding
2269.17	-4.6759	0.765123	-6.11131	9.88193e-10	4.49176e-07	ENSG00000089127	OAS1	protein_coding
693.844	-4.65173	0.576082	-8.07477	6.76054e-16	3.58511e-12	ENSG00000128284	APOL3	protein_coding
754.153	-4.64353	0.828202	-5.60676	2.06147e-08	5.46598e-06	ENSG00000162654	GBP4	protein_coding
763.795	-4.52619	0.956928	-4.72991	2.24615e-06	0.00029052	ENSG00000165949	IFI27	protein_coding
136.255	-4.52303	0.805274	-5.61676	1.94568e-08	5.33687e-06	ENSG00000146859	TMEM140	protein_coding
80.1225	-4.45872	0.964741	-4.62168	3.80647e-06	0.000449926	ENSG00000110848	CD69	protein_coding
632.304	-4.45372	0.762907	-5.83783	5.28855e-09	1.82903e-06	ENSG00000108771	DHX58	protein_coding
4705.43	-4.43995	0.706975	-6.28021	3.38116e-10	1.85486e-07	ENSG00000107201	DDX58	protein_coding
7.91318	-4.43529	1.25253	-3.54106	0.000398525	0.020007	ENSG00000179044	EXOC3L1	protein_coding
8313.68	-4.39203	0.752947	-5.83313	5.43981e-09	1.84132e-06	ENSG00000111331	OAS3	protein_coding
118.107	-4.34694	0.549982	-7.90378	2.70566e-15	9.5e-12	ENSG00000126759	CFP	protein_coding
2753.55	-4.34081	1.05695	-4.10693	4.00948e-05	0.0031422	ENSG00000078081	LAMP3	protein_coding
1129.92	-4.31224	0.750666	-5.74455	9.21648e-09	2.875e-06	ENSG00000138642	HERC6	protein_coding
138.637	-4.3083	0.690414	-6.24016	4.37119e-10	2.24327e-07	ENSG00000010030	ETV7	protein_coding
2197.13	-4.27586	0.764279	-5.59464	2.21085e-08	5.76597e-06	ENSG00000205413	SAMD9	protein_coding
2402.87	-4.26008	1.14079	-3.73433	0.000188212	0.0111726	ENSG00000135114	OASL	protein_coding
4612.67	-4.2521	0.619678	-6.8618	6.80002e-12	7.31276e-09	ENSG00000130589	HELZ2	protein_coding
979.693	-4.23601	0.683478	-6.19772	5.72865e-10	2.84803e-07	ENSG00000068079	IFI35	protein_coding
63.3533	-4.23515	0.810162	-5.22754	1.71781e-07	3.21514e-05	ENSG00000156206	C15orf26	protein_coding
127.582	-4.21904	0.974977	-4.32732	1.50934e-05	0.00142929	ENSG00000164929	BAALC	protein_coding
396.567	-4.2143	0.79586	-5.29528	1.18835e-07	2.35947e-05	ENSG00000206190	ATP10A	protein_coding
12.0711	-4.21052	1.07784	-3.90644	9.36654e-05	0.00628744	ENSG00000174808	BTC	protein_coding
29.5871	-4.184	0.98699	-4.23915	2.24369e-05	0.00196125	ENSG00000165731	RET	protein_coding
995.503	-4.14767	0.786997	-5.27024	1.36242e-07	2.64327e-05	ENSG00000121858	TNFSF10	protein_coding
4019.52	-4.06349	0.716509	-5.67123	1.41774e-08	4.07559e-06	ENSG00000115267	IFIH1	protein_coding
13.1955	-4.01664	0.936757	-4.28781	1.8044e-05	0.00164978	ENSG00000188676	IDO2	protein_coding
1633.07	-3.946	0.743353	-5.30839	1.10601e-07	2.25583e-05	ENSG00000137965	IFI44	protein_coding
2118.1	-3.94451	0.720006	-5.47844	4.29084e-08	9.89319e-06	ENSG00000133106	EPSTI1	protein_coding
1191.83	-3.92442	0.923431	-4.24982	2.13939e-05	0.00189087	ENSG00000102575	ACP5	protein_coding
818.534	-3.8956	0.763069	-5.10517	3.30502e-07	5.25795e-05	ENSG00000134470	IL15RA	protein_coding
4851.97	-3.84868	0.649393	-5.92658	3.09303e-09	1.20017e-06	ENSG00000181381	DDX60L	protein_coding
58.6813	-3.83876	0.78329	-4.90081	9.54401e-07	0.000133189	ENSG00000108702	CCL1	protein_coding
2463.72	-3.8285	0.708089	-5.4068	6.41596e-08	1.37934e-05	ENSG00000221963	APOL6	protein_coding
384.274	-3.71817	0.727182	-5.11311	3.16889e-07	5.1274e-05	ENSG00000168062	BATF2	protein_coding
161.254	-3.65688	0.728688	-5.01844	5.20916e-07	7.81817e-05	ENSG00000135899	SP110	protein_coding
142.421	-3.65077	0.634718	-5.75179	8.83013e-09	2.80957e-06	ENSG00000240065	PSMB9	protein_coding
823.153	-3.64698	0.653983	-5.57657	2.45306e-08	6.29448e-06	ENSG00000204642	HLA-F	protein_coding
1796.29	-3.62677	0.625203	-5.80095	6.59417e-09	2.18556e-06	ENSG00000137628	DDX60	protein_coding
5911.56	-3.60664	0.685086	-5.26451	1.40566e-07	2.6943e-05	ENSG00000173821	RNF213	protein_coding
46.1883	-3.60447	1.12024	-3.2176	0.0012927	0.0487336	ENSG00000237541	HLA-DQA2	protein_coding
4519.88	-3.58355	0.690179	-5.1922	2.07823e-07	3.74513e-05	ENSG00000105855	ITGB8	protein_coding
33.6271	-3.58231	0.819326	-4.37226	1.22966e-05	0.00122267	ENSG00000226979	LTA	protein_coding
3409.7	-3.57098	0.75902	-4.70472	2.54213e-06	0.000323541	ENSG00000126709	IFI6	protein_coding
78.212	-3.52247	0.896857	-3.92757	8.58089e-05	0.00583593	ENSG00000100342	APOL1	protein_coding
70.7837	-3.51886	0.637535	-5.51948	3.39999e-08	8.45162e-06	ENSG00000197536	C5orf56	protein_coding
3068.16	-3.51409	0.590968	-5.94634	2.74206e-09	1.11855e-06	ENSG00000116701	NCF2	protein_coding
64.1044	-3.51125	1.07856	-3.25551	0.00113188	0.0443525	ENSG00000154451	GBP5	protein_coding
172.636	-3.5063	0.83763	-4.18597	2.83946e-05	0.00240282	ENSG00000164342	TLR3	protein_coding
7866.33	-3.50524	0.531082	-6.60019	4.10621e-11	3.73899e-08	ENSG00000173193	PARP14	protein_coding
520.897	-3.49333	0.574477	-6.08088	1.19528e-09	5.1394e-07	ENSG00000152689	RASGRP3	protein_coding
9.73628	-3.46981	0.908494	-3.8193	0.000133833	0.0083825	ENSG00000205436	EXOC3L4	protein_coding
68.2632	-3.41719	0.834276	-4.096	4.20358e-05	0.00327817	ENSG00000079263	SP140	protein_coding
1094.85	-3.39858	0.841847	-4.03705	5.41274e-05	0.00408939	ENSG00000185885	IFITM1	protein_coding
371.217	-3.35173	0.745796	-4.49417	6.98427e-06	0.000735846	ENSG00000188290	HES4	protein_coding
328.062	-3.33578	0.611821	-5.45221	4.97464e-08	1.11467e-05	ENSG00000104213	PDGFRL	protein_coding
946.551	-3.30942	0.735113	-4.50192	6.73422e-06	0.000723883	ENSG00000197872	FAM49A	protein_coding
201.593	-3.27583	0.713678	-4.59006	4.43121e-06	0.000507275	ENSG00000239713	APOBEC3G	protein_coding
9367.87	-3.27155	0.559749	-5.84468	5.07548e-09	1.79435e-06	ENSG00000115415	STAT1	protein_coding
66.9984	-3.25558	0.914452	-3.56014	0.000370655	0.0188832	ENSG00000135094	SDS	protein_coding
3624.11	-3.23316	0.760288	-4.25255	2.11351e-05	0.00187843	ENSG00000088827	SIGLEC1	protein_coding
95.6853	-3.22557	0.990749	-3.25569	0.00113119	0.0443525	ENSG00000180616	SSTR2	protein_coding
22.5689	-3.2114	1.00105	-3.20803	0.00133645	0.049793	ENSG00000243440	AF165138.7	protein_coding
1596.16	-3.19744	0.602264	-5.30904	1.10206e-07	2.25583e-05	ENSG00000125347	IRF1	protein_coding
1915.06	-3.19055	0.734252	-4.3453	1.39083e-05	0.00134919	ENSG00000138166	DUSP5	protein_coding
4374.36	-3.14908	0.917152	-3.43355	0.000595742	0.027079	ENSG00000123342	MMP19	protein_coding
531.108	-3.12226	0.946794	-3.29772	0.000974726	0.0395585	ENSG00000176046	NUPR1	protein_coding
2614.94	-3.11211	0.565077	-5.50742	3.64134e-08	8.77728e-06	ENSG00000138496	PARP9	protein_coding
4923.49	-3.10301	0.522313	-5.9409	2.83461e-09	1.12739e-06	ENSG00000117228	GBP1	protein_coding
28.7786	-3.096	0.669078	-4.62727	3.70521e-06	0.000445977	ENSG00000137747	TMPRSS13	protein_coding
1557.51	-3.08352	0.5924	-5.20513	1.93865e-07	3.54506e-05	ENSG00000156587	UBE2L6	protein_coding
18433.9	-3.07621	0.895213	-3.43629	0.000589747	0.0268833	ENSG00000108700	CCL8	protein_coding
238.999	-3.07387	0.912753	-3.36769	0.000758	0.0324167	ENSG00000157111	TMEM171	protein_coding
8.90462	-3.0639	0.858013	-3.57093	0.000355722	0.0182554	ENSG00000143452	HORMAD1	protein_coding
1854.96	-3.0162	0.652708	-4.62105	3.81796e-06	0.000449926	ENSG00000185507	IRF7	protein_coding
3483.43	-2.97246	0.472434	-6.29181	3.13782e-10	1.78403e-07	ENSG00000168394	TAP1	protein_coding
568.105	-2.94865	0.651706	-4.52451	6.0536e-06	0.000664184	ENSG00000140853	NLRC5	protein_coding
815.81	-2.94469	0.615108	-4.78727	1.69065e-06	0.000224138	ENSG00000102524	TNFSF13B	protein_coding
1120.79	-2.90979	0.531014	-5.47968	4.26098e-08	9.89319e-06	ENSG00000106785	TRIM14	protein_coding
2031.43	-2.90789	0.661592	-4.39529	1.10627e-05	0.00110689	ENSG00000121594	CD80	protein_coding
138.846	-2.89312	0.66415	-4.35612	1.32389e-05	0.00130011	ENSG00000158473	CD1D	protein_coding
45.8331	-2.87273	0.569782	-5.04181	4.61145e-07	7.05419e-05	ENSG00000164136	IL15	protein_coding
32.0418	-2.83527	0.882709	-3.21201	0.00131812	0.0493366	ENSG00000079385	CEACAM1	protein_coding
106.945	-2.81308	0.697089	-4.03546	5.44944e-05	0.00408939	ENSG00000277117	ICOSLG	protein_coding
1226.11	-2.76458	0.622578	-4.44054	8.97336e-06	0.000921014	ENSG00000196116	TDRD7	protein_coding
100.582	-2.76233	0.560762	-4.92603	8.39185e-07	0.000121369	ENSG00000125726	CD70	protein_coding
974.765	-2.74638	0.542947	-5.05828	4.23047e-07	6.59829e-05	ENSG00000178685	PARP10	protein_coding
103.036	-2.71931	0.793602	-3.42655	0.000611311	0.0273071	ENSG00000188372	ZP3	protein_coding
210.405	-2.70503	0.752224	-3.59604	0.000323093	0.0170201	ENSG00000165474	GJB2	protein_coding
934.746	-2.682	0.833435	-3.218	0.00129087	0.0487336	ENSG00000166523	CLEC4E	protein_coding
1672.63	-2.68046	0.776077	-3.45386	0.000552618	0.0257064	ENSG00000168961	LGALS9	protein_coding
1025.81	-2.67689	0.477032	-5.61155	2.00517e-08	5.40682e-06	ENSG00000025434	NR1H3	protein_coding
222.198	-2.67314	0.415805	-6.42884	1.28577e-10	9.29788e-08	ENSG00000185436	IFNLR1	protein_coding
1580.64	-2.67007	0.581713	-4.59001	4.43216e-06	0.000507275	ENSG00000059378	PARP12	protein_coding
1537.47	-2.66482	0.51515	-5.17291	2.30476e-07	4.07404e-05	ENSG00000152778	IFIT5	protein_coding
31.3324	-2.65758	0.60148	-4.41841	9.94303e-06	0.00100754	ENSG00000144596	GRIP2	protein_coding
46.5165	-2.64818	0.753234	-3.51575	0.000438519	0.0214658	ENSG00000163435	ELF3	protein_coding
76.3678	-2.63529	0.671479	-3.92461	8.68695e-05	0.00588088	ENSG00000091622	PITPNM3	protein_coding
29.2561	-2.62509	0.794557	-3.30384	0.000953715	0.0390043	ENSG00000008118	CAMK1G	protein_coding
96.6504	-2.61696	0.695656	-3.76185	0.000168658	0.0102153	ENSG00000133401	PDZD2	protein_coding
155.325	-2.60333	0.60401	-4.31007	1.632e-05	0.00152727	ENSG00000003400	CASP10	protein_coding
1979.34	-2.58735	0.666026	-3.88476	0.000102432	0.00669722	ENSG00000138035	PNPT1	protein_coding
143.126	-2.55277	0.729919	-3.49733	0.000469945	0.0228275	ENSG00000120833	SOCS2	protein_coding
4004.89	-2.54321	0.672295	-3.78288	0.000155025	0.00952237	ENSG00000101017	CD40	protein_coding
499.916	-2.49164	0.387225	-6.4346	1.238e-10	9.29788e-08	ENSG00000276600	RAB7B	protein_coding
368.148	-2.48559	0.526211	-4.72356	2.31755e-06	0.000297338	ENSG00000164430	MB21D1	protein_coding
1064.84	-2.48317	0.522194	-4.75527	1.98186e-06	0.000258438	ENSG00000130813	C19orf66	protein_coding
263.4	-2.47931	0.745853	-3.32413	0.000886952	0.0367461	ENSG00000065320	NTN1	protein_coding
549.658	-2.473	0.556189	-4.44633	8.73509e-06	0.00090238	ENSG00000163644	PPM1K	protein_coding
1343.39	-2.47212	0.644066	-3.8383	0.000123889	0.00785241	ENSG00000184730	APOBR	protein_coding
107.49	-2.47144	0.635755	-3.88741	0.000101319	0.00669722	ENSG00000128394	APOBEC3F	protein_coding
28.6684	-2.46444	0.598971	-4.11445	3.88096e-05	0.00307175	ENSG00000154262	ABCA6	protein_coding
547.37	-2.44812	0.432873	-5.6555	1.5539e-08	4.33703e-06	ENSG00000167034	NKX3-1	protein_coding
1476.11	-2.42931	0.45894	-5.2933	1.20131e-07	2.35947e-05	ENSG00000128335	APOL2	protein_coding
4110.73	-2.42304	0.463783	-5.22452	1.74607e-07	3.23003e-05	ENSG00000055332	EIF2AK2	protein_coding
3892.4	-2.42176	0.475154	-5.09678	3.45471e-07	5.44168e-05	ENSG00000170581	STAT2	protein_coding
2141.87	-2.38804	0.573686	-4.16263	3.14608e-05	0.00260372	ENSG00000004468	CD38	protein_coding
2777.5	-2.37258	0.483887	-4.90318	9.42976e-07	0.000132759	ENSG00000104951	IL4I1	protein_coding
72.3382	-2.3693	0.446539	-5.30593	1.12101e-07	2.25748e-05	ENSG00000008056	SYN1	protein_coding
711.969	-2.36787	0.559876	-4.22928	2.34436e-05	0.00202232	ENSG00000204267	TAP2	protein_coding
252.103	-2.36569	0.51094	-4.63007	3.65547e-06	0.000443931	ENSG00000119714	GPR68	protein_coding
761.91	-2.34042	0.435649	-5.37225	7.77582e-08	1.6277e-05	ENSG00000196189	SEMA4A	protein_coding
3031.95	-2.33192	0.553279	-4.21472	2.50084e-05	0.00213902	ENSG00000132274	TRIM22	protein_coding
4027.76	-2.3319	0.638191	-3.65392	0.000258266	0.0141194	ENSG00000090382	LYZ	protein_coding
3929.33	-2.32403	0.478196	-4.85999	1.17393e-06	0.000161	ENSG00000163840	DTX3L	protein_coding
1429.48	-2.30873	0.673959	-3.42562	0.0006134	0.0273071	ENSG00000166016	ABTB2	protein_coding
1498.22	-2.30428	0.55497	-4.15207	3.29481e-05	0.00268556	ENSG00000187474	FPR3	protein_coding
1543	-2.30182	0.49619	-4.63899	3.50108e-06	0.000431772	ENSG00000114127	XRN1	protein_coding
1021.97	-2.29572	0.495623	-4.63199	3.62164e-06	0.000443206	ENSG00000174799	CEP135	protein_coding
194.842	-2.29193	0.474275	-4.83249	1.34836e-06	0.000183343	ENSG00000168404	MLKL	protein_coding
22.9376	-2.29111	0.603715	-3.79501	0.000147635	0.00913898	ENSG00000229474	PATL2	protein_coding
226.36	-2.28474	0.646817	-3.53228	0.000411986	0.0204822	ENSG00000176907	C8orf4	protein_coding
2879.4	-2.26302	0.563434	-4.01647	5.9076e-05	0.00441239	ENSG00000042493	CAPG	protein_coding
446.962	-2.26222	0.677991	-3.33665	0.000847944	0.0353896	ENSG00000178860	MSC	protein_coding
6315.32	-2.25781	0.554264	-4.07353	4.63056e-05	0.00356764	ENSG00000140105	WARS	protein_coding
376.388	-2.25467	0.571942	-3.94214	8.07589e-05	0.00563803	ENSG00000173083	HPSE	protein_coding
365.684	-2.24339	0.561335	-3.99653	6.4278e-05	0.00469082	ENSG00000143387	CTSK	protein_coding
624.38	-2.23752	0.640657	-3.49253	0.000478462	0.0231363	ENSG00000116711	PLA2G4A	protein_coding
764.459	-2.2272	0.435576	-5.11323	3.167e-07	5.1274e-05	ENSG00000165806	CASP7	protein_coding
335.489	-2.21321	0.49752	-4.44848	8.64802e-06	0.000899225	ENSG00000108932	SLC16A6	protein_coding
198.197	-2.20095	0.666589	-3.30181	0.00096064	0.0390865	ENSG00000147614	ATP6V0D2	protein_coding
1529.93	-2.19419	0.621965	-3.52783	0.000418975	0.0207647	ENSG00000049249	TNFRSF9	protein_coding
407.919	-2.15515	0.639041	-3.37248	0.000744944	0.0320048	ENSG00000182179	UBA7	protein_coding
28.1099	-2.13709	0.619285	-3.4509	0.000558716	0.025839	ENSG00000137571	SLCO5A1	protein_coding
2527.96	-2.1232	0.51032	-4.16053	3.17507e-05	0.00260372	ENSG00000105939	ZC3HAV1	protein_coding
1853.78	-2.09756	0.607687	-3.4517	0.000557061	0.0258376	ENSG00000110057	UNC93B1	protein_coding
556.627	-2.06864	0.642761	-3.21837	0.0012892	0.0487336	ENSG00000173918	C1QTNF1	protein_coding
5574.64	-2.06198	0.515851	-3.99724	6.40848e-05	0.00469082	ENSG00000124201	ZNFX1	protein_coding
503.829	-2.0492	0.548675	-3.73482	0.000187851	0.0111726	ENSG00000187764	SEMA4D	protein_coding
206.284	-2.04354	0.563193	-3.62848	0.000285089	0.0154268	ENSG00000184898	RBM43	protein_coding
625.812	-2.03831	0.445603	-4.57426	4.77898e-06	0.000543063	ENSG00000166801	FAM111A	protein_coding
4292.26	-2.03386	0.55306	-3.67746	0.000235567	0.0131959	ENSG00000104320	NBN	protein_coding
4373.41	-1.98772	0.436538	-4.55337	5.2793e-06	0.000583253	ENSG00000166750	SLFN5	protein_coding
206.781	-1.98764	0.541473	-3.67079	0.0002418	0.0134504	ENSG00000109265	KIAA1211	protein_coding
3148.46	-1.9746	0.41127	-4.80123	1.57694e-06	0.000212606	ENSG00000140464	PML	protein_coding
8066.02	-1.97339	0.454418	-4.34267	1.40759e-05	0.00135717	ENSG00000146070	PLA2G7	protein_coding
8839.36	-1.96877	0.39611	-4.97025	6.68658e-07	9.94176e-05	ENSG00000196743	GM2A	protein_coding
559.039	-1.96768	0.611993	-3.2152	0.00130353	0.0490256	ENSG00000122643	NT5C3A	protein_coding
10560.1	-1.96477	0.587483	-3.34438	0.000824656	0.034616	ENSG00000170017	ALCAM	protein_coding
2030.98	-1.9592	0.541408	-3.6187	0.000296082	0.0158598	ENSG00000124875	CXCL6	protein_coding
383.493	-1.952	0.449089	-4.34657	1.3828e-05	0.00134919	ENSG00000106034	CPED1	protein_coding
22.2838	-1.92777	0.506901	-3.80305	0.000142925	0.00891436	ENSG00000163032	VSNL1	protein_coding
1572.74	-1.92014	0.386913	-4.96272	6.95131e-07	0.000102397	ENSG00000110031	LPXN	protein_coding
1184.26	-1.88291	0.386917	-4.86644	1.13625e-06	0.000157188	ENSG00000132109	TRIM21	protein_coding
770.648	-1.88184	0.531447	-3.54097	0.000398657	0.020007	ENSG00000096968	JAK2	protein_coding
4804.03	-1.87655	0.555667	-3.37711	0.000732508	0.0315812	ENSG00000121060	TRIM25	protein_coding
3311.77	-1.86737	0.471531	-3.96023	7.48777e-05	0.00531798	ENSG00000125148	MT2A	protein_coding
2316.46	-1.83802	0.548275	-3.35237	0.00080124	0.0340827	ENSG00000104312	RIPK2	protein_coding
3113.61	-1.82932	0.361827	-5.05578	4.28643e-07	6.62066e-05	ENSG00000163297	ANTXR2	protein_coding
660.45	-1.81643	0.543079	-3.34469	0.00082375	0.034616	ENSG00000123609	NMI	protein_coding
2596.12	-1.81063	0.488225	-3.7086	0.000208412	0.0119698	ENSG00000105967	TFEC	protein_coding
167.254	-1.80229	0.558201	-3.22874	0.00124336	0.0476642	ENSG00000169242	EFNA1	protein_coding
243.97	-1.79794	0.538943	-3.33606	0.000849759	0.0353896	ENSG00000130222	GADD45G	protein_coding
1800.04	-1.79573	0.377204	-4.76064	1.92978e-06	0.000253727	ENSG00000136816	TOR1B	protein_coding
966.78	-1.77665	0.443	-4.0105	6.059e-05	0.00450433	ENSG00000132256	TRIM5	protein_coding
812.655	-1.73802	0.273865	-6.34629	2.20575e-10	1.40365e-07	ENSG00000162729	IGSF8	protein_coding
28.59	-1.73727	0.488796	-3.55417	0.000379169	0.0192108	ENSG00000100784	RPS6KA5	protein_coding
192.398	-1.72968	0.432039	-4.00352	6.24072e-05	0.00459646	ENSG00000185880	TRIM69	protein_coding
1608.01	-1.6747	0.405487	-4.13008	3.62636e-05	0.00291584	ENSG00000144959	NCEH1	protein_coding
1465.51	-1.64264	0.365285	-4.49686	6.89642e-06	0.000731434	ENSG00000013374	NUB1	protein_coding
845.379	-1.6335	0.474896	-3.4397	0.000582364	0.026777	ENSG00000110042	DTX4	protein_coding
7058.33	-1.63296	0.294255	-5.54947	2.8653e-08	7.23557e-06	ENSG00000173391	OLR1	protein_coding
4475.69	-1.62191	0.474149	-3.42069	0.000624633	0.0276036	ENSG00000111961	SASH1	protein_coding
1906.55	-1.614	0.328469	-4.91371	8.93679e-07	0.000126942	ENSG00000100911	PSME2	protein_coding
1174.9	-1.61337	0.436894	-3.69282	0.000221777	0.0126009	ENSG00000155363	MOV10	protein_coding
1274.22	-1.613	0.460647	-3.50159	0.000462487	0.0225696	ENSG00000003989	SLC7A2	protein_coding
506.248	-1.60459	0.437988	-3.66354	0.000248751	0.0136934	ENSG00000204264	PSMB8	protein_coding
2306.29	-1.58801	0.45536	-3.48738	0.000487782	0.023506	ENSG00000115159	GPD2	protein_coding
1343.96	-1.58735	0.428003	-3.70873	0.000208305	0.0119698	ENSG00000100226	GTPBP1	protein_coding
98.9987	-1.57955	0.490418	-3.22082	0.00127826	0.0485341	ENSG00000115339	GALNT3	protein_coding
338.83	-1.56928	0.388837	-4.03582	5.44118e-05	0.00408939	ENSG00000157693	C9orf91	protein_coding
843.502	-1.56756	0.403502	-3.88489	0.000102374	0.00669722	ENSG00000057657	PRDM1	protein_coding
9035.23	-1.56252	0.33777	-4.62598	3.72839e-06	0.000445977	ENSG00000197629	MPEG1	protein_coding
1440.2	-1.5591	0.383015	-4.0706	4.68924e-05	0.00358659	ENSG00000137200	CMTR1	protein_coding
1041.84	-1.55434	0.38768	-4.00934	6.08893e-05	0.00450552	ENSG00000170340	B3GNT2	protein_coding
167.117	-1.55188	0.439172	-3.53364	0.000409876	0.0204411	ENSG00000180061	TMEM150B	protein_coding
7356.7	-1.54642	0.471959	-3.27659	0.00105069	0.0419969	ENSG00000101347	SAMHD1	protein_coding
2534.61	-1.54064	0.430125	-3.58185	0.000341169	0.0176797	ENSG00000173786	CNP	protein_coding
30.7507	-1.53691	0.428286	-3.5885	0.000332583	0.0173477	ENSG00000156500	FAM122C	protein_coding
553.367	-1.53272	0.351682	-4.35824	1.31112e-05	0.00129556	ENSG00000185404	SP140L	protein_coding
558.992	-1.52726	0.405591	-3.7655	0.000166214	0.0101314	ENSG00000177374	HIC1	protein_coding
3751.08	-1.5131	0.43491	-3.4791	0.0005031	0.0240355	ENSG00000169136	ATF5	protein_coding
1498.48	-1.51224	0.35334	-4.27985	1.87021e-05	0.00169052	ENSG00000111912	NCOA7	protein_coding
1370.42	-1.50809	0.322959	-4.66961	3.01766e-06	0.000381015	ENSG00000135148	TRAFD1	protein_coding
2010.89	-1.50211	0.462997	-3.24431	0.00117734	0.0459076	ENSG00000160932	LY6E	protein_coding
663.525	-1.4633	0.372579	-3.92749	8.58387e-05	0.00583593	ENSG00000163545	NUAK2	protein_coding
1079.76	-1.45985	0.35397	-4.12422	3.7199e-05	0.00297386	ENSG00000145016	KIAA0226	protein_coding
1395.27	-1.45769	0.256065	-5.69268	1.25061e-08	3.68443e-06	ENSG00000184371	CSF1	protein_coding
1722.77	-1.43536	0.397942	-3.60695	0.000309821	0.0163752	ENSG00000145703	IQGAP2	protein_coding
1672.12	-1.43042	0.313759	-4.55897	5.14047e-06	0.000572456	ENSG00000108669	CYTH1	protein_coding
9667.19	-1.40559	0.353507	-3.97614	7.00427e-05	0.0049969	ENSG00000160710	ADAR	protein_coding
251.733	-1.39525	0.391977	-3.55953	0.000371515	0.0188832	ENSG00000196247	ZNF107	protein_coding
565.821	-1.38731	0.393657	-3.52415	0.000424841	0.0209251	ENSG00000105287	PRKD2	protein_coding
2948.25	-1.38204	0.324721	-4.25608	2.0804e-05	0.00185939	ENSG00000067066	SP100	protein_coding
9475.76	-1.36336	0.356073	-3.82886	0.000128736	0.0080951	ENSG00000152558	TMEM123	protein_coding
2219.93	-1.3579	0.389453	-3.48668	0.000489062	0.023506	ENSG00000060491	OGFR	protein_coding
263.24	-1.34292	0.337649	-3.97725	6.97155e-05	0.0049969	ENSG00000166592	RRAD	protein_coding
7917.43	-1.33783	0.336407	-3.97681	6.98449e-05	0.0049969	ENSG00000206503	HLA-A	protein_coding
347.14	-1.33651	0.352617	-3.79025	0.000150497	0.00928006	ENSG00000136874	STX17	protein_coding
1031.47	-1.33354	0.342639	-3.89196	9.94359e-05	0.00661894	ENSG00000204138	PHACTR4	protein_coding
726.289	-1.33107	0.345482	-3.85278	0.000116785	0.00743175	ENSG00000111275	ALDH2	protein_coding
1774.43	-1.29165	0.285613	-4.5224	6.11436e-06	0.000666256	ENSG00000047249	ATP6V1H	protein_coding
594.835	-1.27398	0.387932	-3.28402	0.00102338	0.0412175	ENSG00000120539	MASTL	protein_coding
723.498	-1.25212	0.295179	-4.24188	2.21653e-05	0.00194822	ENSG00000008517	IL32	protein_coding
150.141	-1.24515	0.359984	-3.45891	0.00054236	0.0253032	ENSG00000165259	HDX	protein_coding
1640.3	-1.2311	0.332306	-3.70473	0.000211616	0.0121101	ENSG00000169871	TRIM56	protein_coding
19400.4	-1.21194	0.335469	-3.61268	0.000303043	0.0160704	ENSG00000179163	FUCA1	protein_coding
1283.42	-1.20761	0.32925	-3.66777	0.000244676	0.0135629	ENSG00000146425	DYNLT1	protein_coding
132.569	-1.1955	0.356906	-3.34963	0.00080919	0.0342378	ENSG00000133943	C14orf159	protein_coding
107.587	-1.18954	0.347212	-3.42598	0.000612584	0.0273071	ENSG00000165685	TMEM52B	protein_coding
464.588	-1.15504	0.272886	-4.23269	2.3091e-05	0.0020074	ENSG00000176463	SLCO3A1	protein_coding
262.267	-1.15154	0.349718	-3.29277	0.000992072	0.04016	ENSG00000213047	DENND1B	protein_coding
3206.19	-1.15034	0.332016	-3.4647	0.000530825	0.025059	ENSG00000162144	CYB561A3	protein_coding
1218.79	-1.13873	0.302729	-3.76153	0.000168874	0.0102153	ENSG00000066697	MSANTD3	protein_coding
973.744	-1.10916	0.313403	-3.53908	0.000401526	0.0200877	ENSG00000020577	SAMD4A	protein_coding
2023.61	-1.10467	0.255087	-4.33057	1.48722e-05	0.00142055	ENSG00000163347	CLDN1	protein_coding
5052.94	-1.09296	0.304417	-3.59034	0.000330249	0.0172826	ENSG00000130202	PVRL2	protein_coding
5706.18	-1.08805	0.321379	-3.38558	0.000710273	0.0307058	ENSG00000138760	SCARB2	protein_coding
57385.6	-1.08654	0.333686	-3.25618	0.00112922	0.0443525	ENSG00000197746	PSAP	protein_coding
11140.8	-1.07103	0.300648	-3.56241	0.00036746	0.0187972	ENSG00000204525	HLA-C	protein_coding
1331.97	-1.05805	0.290353	-3.64401	0.000268422	0.0146244	ENSG00000125826	RBCK1	protein_coding
1389.1	-1.04678	0.311864	-3.35654	0.000789248	0.0336626	ENSG00000101596	SMCHD1	protein_coding
830.453	-1.03475	0.318527	-3.24855	0.00115993	0.04534	ENSG00000104973	MED25	protein_coding
5538.24	-1.0262	0.309462	-3.31607	0.000912931	0.0376265	ENSG00000105993	DNAJB6	protein_coding

## Sheet: IBD GWAS prioritised
Table S6. List of all prioritized gene candidates from IBD GWAS
	name	gene_id	reference
1	ACSL6	ENSG00000164398	PMID: 23128233
2	ADA	ENSG00000196839	PMID: 23128233
3	ADAM30	ENSG00000134249	PMID: 23128233
4	ADCY3	ENSG00000138031	PMID: 23128233
5	ADCY7	ENSG00000121281	PMID: 23128233
6	AHSA2	ENSG00000173209	PMID: 23128233
7	APOBEC3G	ENSG00000239713	PMID: 23128233
8	ARHGAP30	ENSG00000186517	PMID: 23128233
9	ARPC2	ENSG00000163466	PMID: 23128233
10	ATF4	ENSG00000128272	PMID: 23128233
11	ATG16L1	ENSG00000085978	PMID: 23128233
13	BRE	ENSG00000158019	PMID: 23128233
14	BSN	ENSG00000164061	PMID: 23128233
15	FAM213A	ENSG00000122378	PMID: 23128233
16	C11orf9	ENSG00000124920	PMID: 23128233
17	C1orf53	ENSG00000203724	PMID: 23128233
18	C2orf74	ENSG00000237651	PMID: 23128233
19	CALM3	ENSG00000160014	PMID: 23128233
20	CARD11	ENSG00000198286	PMID: 23128233
21	CARD9	ENSG00000187796	PMID: 23128233
22	CCDC116	ENSG00000161180	PMID: 23128233
23	CCDC88B	ENSG00000168071	PMID: 23128233
24	CCL11	ENSG00000172156	PMID: 23128233
25	CCL13	ENSG00000181374	PMID: 23128233
26	CCL2	ENSG00000108691	PMID: 23128233
27	CCR6	ENSG00000112486	PMID: 23128233
28	CD226	ENSG00000150637	PMID: 23128233
29	CD244	ENSG00000122223	PMID: 23128233
30	CD40	ENSG00000101017	PMID: 23128233
31	CD48	ENSG00000117091	PMID: 23128233
32	CD5	ENSG00000110448	PMID: 23128233
33	CD6	ENSG00000013725	PMID: 23128233
34	CEBPB	ENSG00000172216	PMID: 23128233
35	CEBPG	ENSG00000153879	PMID: 23128233
36	CEP250	ENSG00000126001	PMID: 23128233
37	CISD1	ENSG00000122873	PMID: 23128233
38	CNTF	ENSG00000242689	PMID: 23128233
39	CPEB4	ENSG00000113742	PMID: 23128233
40	CREB5	ENSG00000146592	PMID: 23128233
41	CREM	ENSG00000095794	PMID: 23128233
42	CRTC3	ENSG00000140577	PMID: 23128233
43	CSF2	ENSG00000164400	PMID: 23128233
44	CTDSP1	ENSG00000144579	PMID: 23128233
45	CTSW	ENSG00000172543	PMID: 23128233
46	CTSZ	ENSG00000101160	PMID: 23128233
47	CXCL1	ENSG00000163739	PMID: 23128233
48	CXCL2	ENSG00000081041	PMID: 23128233
49	CXCL3	ENSG00000163734	PMID: 23128233
50	CXCL5	ENSG00000163735	PMID: 23128233
51	CXCL6	ENSG00000124875	PMID: 23128233
52	CXCR1	ENSG00000163464	PMID: 23128233
53	CXCR2	ENSG00000180871	PMID: 23128233
54	CXCR5	ENSG00000160683	PMID: 23128233
55	DAP	ENSG00000112977	PMID: 23128233
56	DBP	ENSG00000105516	PMID: 23128233
57	DCLRE1B	ENSG00000118655	PMID: 23128233
58	DLD	ENSG00000091140	PMID: 23128233
59	DNMT3B	ENSG00000088305	PMID: 23128233
60	DOK3	ENSG00000146094	PMID: 23128233
61	EIF3C	ENSG00000184110	PMID: 23128233
62	EPO	ENSG00000130427	PMID: 23128233
63	ERAP1	ENSG00000164307	PMID: 23128233
64	ERAP2	ENSG00000164308	PMID: 23128233
65	F11R	ENSG00000158769	PMID: 23128233
66	FADS1	ENSG00000149485	PMID: 23128233
67	FADS2	ENSG00000134824	PMID: 23128233
68	FAIM3	ENSG00000162894	PMID: 23128233
69	NXPE1	ENSG00000095110	PMID: 23128233
70	NXPE4	ENSG00000137634	PMID: 23128233
71	FASLG	ENSG00000117560	PMID: 23128233
72	FCGR2A	ENSG00000143226	PMID: 23128233
73	FCGR2B	ENSG00000072694	PMID: 23128233
74	FCGR3A	ENSG00000203747	PMID: 23128233
75	FCGR3B	ENSG00000162747	PMID: 23128233
76	FCRLA	ENSG00000132185	PMID: 23128233
77	FLRT1	ENSG00000126500	PMID: 23128233
78	FOS	ENSG00000170345	PMID: 23128233
79	FOSL1	ENSG00000175592	PMID: 23128233
80	FOSL2	ENSG00000075426	PMID: 23128233
81	FUT2	ENSG00000176920	PMID: 23128233
82	FYN	ENSG00000010810	PMID: 23128233
83	GALC	ENSG00000054983	PMID: 23128233
84	GART	ENSG00000159131	PMID: 23128233
86	GNA12	ENSG00000146535	PMID: 23128233
87	GPR18	ENSG00000125245	PMID: 23128233
88	GPR183	ENSG00000169508	PMID: 23128233
89	GPR35	ENSG00000178623	PMID: 23128233
90	GPR65	ENSG00000140030	PMID: 23128233
91	GPX1	ENSG00000233276	PMID: 23128233
92	GPX4	ENSG00000167468	PMID: 23128233
93	GSDMA	ENSG00000167914	PMID: 23128233
94	GSDMB	ENSG00000073605	PMID: 23128233
95	HCK	ENSG00000101336	PMID: 23128233
102	HLA-C	ENSG00000204525	PMID: 23128233
104	HLA-DQA1	ENSG00000196735	PMID: 23128233
113	HLA-DQB1	ENSG00000179344	PMID: 23128233
123	HLA-DRA	ENSG00000204287	PMID: 23128233
127	HLA-DRB1	ENSG00000196126	PMID: 23128233
130	HMHA1	ENSG00000180448	PMID: 23128233
131	HNF4A	ENSG00000101076	PMID: 23128233
132	HSPA6	ENSG00000173110	PMID: 23128233
133	ICAM1	ENSG00000090339	PMID: 23128233
134	ICOSLG	ENSG00000160223	PMID: 23128233
136	IFIH1	ENSG00000115267	PMID: 23128233
137	IFNAR1	ENSG00000142166	PMID: 23128233
138	IFNAR2	ENSG00000159110	PMID: 23128233
139	IFNG	ENSG00000111537	PMID: 23128233
140	IFNGR2	ENSG00000159128	PMID: 23128233
142	IKZF1	ENSG00000185811	PMID: 23128233
143	IKZF3	ENSG00000161405	PMID: 23128233
144	IL10	ENSG00000136634	PMID: 23128233
145	IL10RB	ENSG00000243646	PMID: 23128233
146	IL12B	ENSG00000113302	PMID: 23128233
148	IL12RB2	ENSG00000081985	PMID: 23128233
149	IL13	ENSG00000169194	PMID: 23128233
150	IL15RA	ENSG00000134470	PMID: 23128233
151	IL18R1	ENSG00000115604	PMID: 23128233
152	IL18RAP	ENSG00000115607	PMID: 23128233
153	IL19	ENSG00000142224	PMID: 23128233
154	IL1R1	ENSG00000115594	PMID: 23128233
155	IL1R2	ENSG00000115590	PMID: 23128233
156	IL1RL1	ENSG00000115602	PMID: 23128233
157	IL1RL2	ENSG00000115598	PMID: 23128233
158	IL2	ENSG00000109471	PMID: 23128233
159	IL20	ENSG00000162891	PMID: 23128233
160	IL21	ENSG00000138684	PMID: 23128233
161	IL22	ENSG00000127318	PMID: 23128233
162	IL23R	ENSG00000162594	PMID: 23128233
163	IL24	ENSG00000162892	PMID: 23128233
164	IL26	ENSG00000111536	PMID: 23128233
165	IL27	ENSG00000197272	PMID: 23128233
166	IL2RA	ENSG00000134460	PMID: 23128233
167	IL3	ENSG00000164399	PMID: 23128233
168	IL31RA	ENSG00000164509	PMID: 23128233
169	IL4	ENSG00000113520	PMID: 23128233
170	IL5	ENSG00000113525	PMID: 23128233
171	IL6ST	ENSG00000134352	PMID: 23128233
172	IL8	ENSG00000169429	PMID: 23128233
173	INPP5D	ENSG00000168918	PMID: 23128233
175	INPP5E	ENSG00000148384	PMID: 23128233
176	IP6K1	ENSG00000176095	PMID: 23128233
177	IP6K2	ENSG00000068745	PMID: 23128233
178	IPMK	ENSG00000151151	PMID: 23128233
179	IRF1	ENSG00000125347	PMID: 23128233
180	IRF5	ENSG00000128604	PMID: 23128233
181	IRF8	ENSG00000140968	PMID: 23128233
182	IRGM	ENSG00000237693	PMID: 23128233
183	ITGAL	ENSG00000005844	PMID: 23128233
184	ITIH4	ENSG00000055955	PMID: 23128233
185	ITLN1	ENSG00000179914	PMID: 23128233
186	ITPKA	ENSG00000137825	PMID: 23128233
187	IZUMO1	ENSG00000182264	PMID: 23128233
188	JAK2	ENSG00000096968	PMID: 23128233
189	JAZF1	ENSG00000153814	PMID: 23128233
190	JRKL	ENSG00000183340	PMID: 23128233
191	KIAA1841	ENSG00000162929	PMID: 23128233
192	KIF21B	ENSG00000116852	PMID: 23128233
195	KIR2DL1	ENSG00000125498	PMID: 23128233
218	LACC1	ENSG00000179630	PMID: 23128233
219	LGALS9	ENSG00000168961	PMID: 23128233
220	LIF	ENSG00000128342	PMID: 23128233
224	LILRB4	ENSG00000186818	PMID: 23128233
226	LIME1	ENSG00000203896	PMID: 23128233
227	LITAF	ENSG00000189067	PMID: 23128233
228	LNPEP	ENSG00000113441	PMID: 23128233
229	LOH12CR1	ENSG00000165714	PMID: 23128233
231	LPXN	ENSG00000110031	PMID: 23128233
232	LRRK2	ENSG00000188906	PMID: 23128233
233	LSP1	ENSG00000130592	PMID: 23128233
234	MAML2	ENSG00000184384	PMID: 23128233
235	MANBA	ENSG00000109323	PMID: 23128233
236	MAP3K8	ENSG00000107968	PMID: 23128233
237	MAPK1	ENSG00000100030	PMID: 23128233
238	MAPKAPK2	ENSG00000162889	PMID: 23128233
244	MICB	ENSG00000204516	PMID: 23128233
247	MLH3	ENSG00000119684	PMID: 23128233
248	MMEL1	ENSG00000142606	PMID: 23128233
250	MMP9	ENSG00000100985	PMID: 23128233
251	MST1	ENSG00000173531	PMID: 23128233
252	MST1R	ENSG00000164078	PMID: 23128233
253	MSTO1	ENSG00000125459	PMID: 23128233
254	MTMR3	ENSG00000100330	PMID: 23128233
255	MUC19	ENSG00000205592	PMID: 23128233
256	NDFIP1	ENSG00000131507	PMID: 23128233
257	NDUFAF1	ENSG00000137806	PMID: 23128233
258	NFIL3	ENSG00000165030	PMID: 23128233
259	NFKB1	ENSG00000109320	PMID: 23128233
266	NFKBIL1	ENSG00000204498	PMID: 23128233
267	NKX2-3	ENSG00000119919	PMID: 23128233
269	NLRP2	ENSG00000022556	PMID: 23128233
278	NLRP7	ENSG00000167634	PMID: 23128233
287	NOD2	ENSG00000167207	PMID: 23128233
288	NOS2	ENSG00000007171	PMID: 23128233
289	NUPR1	ENSG00000176046	PMID: 23128233
290	NUSAP1	ENSG00000137804	PMID: 23128233
291	ORMDL3	ENSG00000172057	PMID: 23128233
292	OSM	ENSG00000099985	PMID: 23128233
293	PDLIM4	ENSG00000131435	PMID: 23128233
294	PF4	ENSG00000163737	PMID: 23128233
295	PF4V1	ENSG00000109272	PMID: 23128233
296	PFKFB4	ENSG00000114268	PMID: 23128233
297	PHACTR2	ENSG00000112419	PMID: 23128233
298	PIGR	ENSG00000162896	PMID: 23128233
300	PLCH2	ENSG00000149527	PMID: 23128233
301	PLCL1	ENSG00000115896	PMID: 23128233
302	PLTP	ENSG00000100979	PMID: 23128233
303	PMPCA	ENSG00000165688	PMID: 23128233
304	PNKD	ENSG00000127838	PMID: 23128233
305	PPAN-P2RY11	ENSG00000243207	PMID: 23128233
306	PRKCB	ENSG00000166501	PMID: 23128233
307	PRKCD	ENSG00000163932	PMID: 23128233
308	PROCR	ENSG00000101000	PMID: 23128233
314	PSORS1C1	ENSG00000204540	PMID: 23128233
315	PTGDR2	ENSG00000183134	PMID: 23128233
316	PTGER4	ENSG00000171522	PMID: 23128233
317	PTPN22	ENSG00000134242	PMID: 23128233
318	RABEP2	ENSG00000177548	PMID: 23128233
319	RASGRP1	ENSG00000172575	PMID: 23128233
320	RASSF5	ENSG00000266094	PMID: 23128233
321	REL	ENSG00000162924	PMID: 23128233
322	RELA	ENSG00000173039	PMID: 23128233
323	REV3L	ENSG00000009413	PMID: 23128233
324	RFTN2	ENSG00000162944	PMID: 23128233
325	RIMBP3	ENSG00000275793	PMID: 23128233
326	RIPK2	ENSG00000104312	PMID: 23128233
327	RIT1	ENSG00000143622	PMID: 23128233
328	RMI2	ENSG00000175643	PMID: 23128233
329	RNASET2	ENSG00000026297	PMID: 23128233
330	RORC	ENSG00000143365	PMID: 23128233
331	RPS6KA2	ENSG00000071242	PMID: 23128233
332	RPS6KA4	ENSG00000162302	PMID: 23128233
333	RPS6KB1	ENSG00000108443	PMID: 23128233
334	SDCCAG3	ENSG00000165689	PMID: 23128233
335	SLAMF1	ENSG00000117090	PMID: 23128233
336	SLAMF7	ENSG00000026751	PMID: 23128233
337	SLC10A4	ENSG00000145248	PMID: 23128233
338	SLC11A1	ENSG00000018280	PMID: 23128233
339	SLC22A4	ENSG00000197208	PMID: 23128233
340	SLC22A5	ENSG00000197375	PMID: 23128233
341	SLC2A4RG	ENSG00000125520	PMID: 23128233
342	SLC9A3	ENSG00000066230	PMID: 23128233
344	SMAD3	ENSG00000166949	PMID: 23128233
345	SMAD7	ENSG00000101665	PMID: 23128233
346	SMURF1	ENSG00000198742	PMID: 23128233
347	SNX32	ENSG00000172803	PMID: 23128233
348	SOCS1	ENSG00000185338	PMID: 23128233
349	SP140	ENSG00000079263	PMID: 23128233
350	SPHK2	ENSG00000063176	PMID: 23128233
351	SPRED1	ENSG00000166068	PMID: 23128233
352	SPRED2	ENSG00000198369	PMID: 23128233
353	SPRY4	ENSG00000187678	PMID: 23128233
354	STAT1	ENSG00000115415	PMID: 23128233
355	STAT3	ENSG00000168610	PMID: 23128233
356	STAT4	ENSG00000138378	PMID: 23128233
357	STAT5A	ENSG00000126561	PMID: 23128233
358	STAT5B	ENSG00000173757	PMID: 23128233
359	SULT1A1	ENSG00000196502	PMID: 23128233
360	SULT1A2	ENSG00000197165	PMID: 23128233
361	TAB1	ENSG00000100324	PMID: 23128233
362	TAGAP	ENSG00000164691	PMID: 23128233
363	TEC	ENSG00000135605	PMID: 23128233
364	TMBIM1	ENSG00000135926	PMID: 23128233
366	TMEM50B	ENSG00000142188	PMID: 23128233
367	TNC	ENSG00000041982	PMID: 23128233
368	TNFAIP3	ENSG00000118503	PMID: 23128233
369	TNFRSF14	ENSG00000157873	PMID: 23128233
371	TNFRSF18	ENSG00000186891	PMID: 23128233
372	TNFRSF4	ENSG00000186827	PMID: 23128233
373	TNFRSF6B	ENSG00000243509	PMID: 23128233
374	TNFRSF9	ENSG00000049249	PMID: 23128233
375	TNFSF15	ENSG00000181634	PMID: 23128233
376	TNFSF18	ENSG00000120337	PMID: 23128233
377	TNFSF8	ENSG00000106952	PMID: 23128233
378	TNIP1	ENSG00000145901	PMID: 23128233
379	TNNI2	ENSG00000130598	PMID: 23128233
380	TNPO3	ENSG00000064419	PMID: 23128233
381	TRAF3IP2	ENSG00000056972	PMID: 23128233
382	TRIB1	ENSG00000173334	PMID: 23128233
383	TRPT1	ENSG00000149743	PMID: 23128233
384	TSPAN14	ENSG00000108219	PMID: 23128233
385	TSPAN33	ENSG00000158457	PMID: 23128233
386	TTYH3	ENSG00000136295	PMID: 23128233
387	TUBD1	ENSG00000108423	PMID: 23128233
388	TXK	ENSG00000074966	PMID: 23128233
389	TYK2	ENSG00000105397	PMID: 23128233
390	UBE2L3	ENSG00000185651	PMID: 23128233
391	UBQLN4	ENSG00000160803	PMID: 23128233
392	UCN	ENSG00000163794	PMID: 23128233
393	UCN2	ENSG00000145040	PMID: 23128233
394	UQCC1	ENSG00000101019	PMID: 23128233
395	USF1	ENSG00000158773	PMID: 23128233
396	USP4	ENSG00000114316	PMID: 23128233
397	VDR	ENSG00000111424	PMID: 23128233
398	YDJC	ENSG00000161179	PMID: 23128233
399	ZFP36L1	ENSG00000185650	PMID: 23128233
400	ZFP90	ENSG00000184939	PMID: 23128233
401	ZGPAT	ENSG00000197114	PMID: 23128233
402	ZNF300P1	ENSG00000197083	PMID: 23128233
403	ZNF831	ENSG00000124203	PMID: 23128233
404	ZPBP	ENSG00000042813	PMID: 23128233
405	ZPBP2	ENSG00000186075	PMID: 23128233
1	AHR	ENSG00000106546	PMID: 26192919
2	AKAP1	ENSG00000121057	PMID: 26192919
3	ALDH2	ENSG00000111275	PMID: 26192919
4	ATG4B	ENSG00000168397	PMID: 26192919
5	ATXN2	ENSG00000204842	PMID: 26192919
6	BTBD8	ENSG00000189195	PMID: 26192919
7	FAXDC2	ENSG00000170271	PMID: 26192919
8	CCL20	ENSG00000115009	PMID: 26192919
9	CCR1	ENSG00000163823	PMID: 26192919
10	CCR2	ENSG00000121807	PMID: 26192919
11	CCR3	ENSG00000183625	PMID: 26192919
12	CCR5	ENSG00000160791	PMID: 26192919
13	CD27	ENSG00000139193	PMID: 26192919
14	CD28	ENSG00000178562	PMID: 26192919
15	CHADL	ENSG00000100399	PMID: 26192919
16	CNTNAP2	ENSG00000174469	PMID: 26192919
17	CTLA4	ENSG00000163599	PMID: 26192919
18	DUSP1	ENSG00000120129	PMID: 26192919
19	DUSP22	ENSG00000112679	PMID: 26192919
20	S1PR1	ENSG00000170989	PMID: 26192919
21	EPHX2	ENSG00000120915	PMID: 26192919
23	FYB	ENSG00000082074	PMID: 26192919
24	HGFAC	ENSG00000109758	PMID: 26192919
25	ICOS	ENSG00000163600	PMID: 26192919
26	IRF4	ENSG00000137265	PMID: 26192919
27	L3MBTL2	ENSG00000100395	PMID: 26192919
28	LIFR	ENSG00000113594	PMID: 26192919
29	LTBR	ENSG00000111321	PMID: 26192919
30	LTF	ENSG00000012223	PMID: 26192919
31	LY75	ENSG00000054219	PMID: 26192919
32	TAB2	ENSG00000055208	PMID: 26192919
33	MARCH7	ENSG00000136536	PMID: 26192919
34	NFATC1	ENSG00000131196	PMID: 26192919
35	NFKB2	ENSG00000077150	PMID: 26192919
36	NFKBIZ	ENSG00000144802	PMID: 26192919
37	NHP2L1	ENSG00000100138	PMID: 26192919
38	OSMR	ENSG00000145623	PMID: 26192919
39	PDCD1	ENSG00000276977	PMID: 26192919
40	PDCD1	ENSG00000188389	PMID: 26192919
41	PLA2G4A	ENSG00000116711	PMID: 26192919
42	PLA2R1	ENSG00000153246	PMID: 26192919
43	PMM1	ENSG00000100417	PMID: 26192919
44	PRKAB1	ENSG00000111725	PMID: 26192919
45	PTGS2	ENSG00000073756	PMID: 26192919
46	PTK2B	ENSG00000120899	PMID: 26192919
47	PTPRC	ENSG00000262418	PMID: 26192919
48	PTPRC	ENSG00000081237	PMID: 26192919
49	SELE	ENSG00000007908	PMID: 26192919
50	SELL	ENSG00000188404	PMID: 26192919
51	SELP	ENSG00000174175	PMID: 26192919
52	SH2B3	ENSG00000111252	PMID: 26192919
53	SLC30A7	ENSG00000162695	PMID: 26192919
54	TEF	ENSG00000167074	PMID: 26192919
55	TNFSF11	ENSG00000120659	PMID: 26192919
56	TMEM180	ENSG00000138111	PMID: 26192919
57	TNFRSF1A	ENSG00000067182	PMID: 26192919
58	TRIM35	ENSG00000104228	PMID: 26192919
59	TRIM8	ENSG00000171206	PMID: 26192919
60	TST	ENSG00000128311	PMID: 26192919
61	USP1	ENSG00000162607	PMID: 26192919

## Sheet: IBD IL-10 overlap
Table S7. Common genes between IBD GWAS candidates and IL-10–regulated Mφ genes
SP140	ENSG00000079263
CSF2	ENSG00000164400
HLA-C	ENSG00000204525
TNFRSF9	ENSG00000049249
JAK2	ENSG00000096968
ALDH2	ENSG00000111275
IL15RA	ENSG00000134470
NUPR1	ENSG00000176046
IRF1	ENSG00000125347
CXCL6	ENSG00000124875
PFKFB4	ENSG00000114268
IFIH1	ENSG00000115267
IL27	ENSG00000197272
APOBEC3G	ENSG00000239713
IL12B	ENSG00000113302
RIPK2	ENSG00000104312
STAT1	ENSG00000115415
LGALS9	ENSG00000168961
PLA2G4A	ENSG00000116711
LPXN	ENSG00000110031
CD40	ENSG00000101017
